# Supplementary material for: M7G-related LncRNAs: A comprehensive analysis of the prognosis and immunity in glioma
Source: Front Genet. 2022 Nov 16;13:961278. doi: 10.3389/fgene.2022.961278 (PMC9708876; doi:10.3389/fgene.2022.961278)
Supplement: Supplementary file 1 [file Table2.XLSX]

## Sheet: Sheet1
Pearson correlation analysis of m7G-related genes and lncRNAs
gene	lncRNA	cor	pvalue
EIF4E1B	AC015468.3	0.836545	4.92814e-184
EIF4E3	AC015468.3	0.627232	1.34015e-77
EIF4E	AC092111.1	-0.401259	2.1951e-28
DCPS	AL021395.1	-0.404899	6.42898e-29
EIF4E1B	AL021395.1	0.90765	1.28048e-264
EIF4E3	AL021395.1	0.660291	1.28607e-88
EIF4A1	AL021395.1	-0.404785	6.68081e-29
EIF4E	AC104825.1	-0.468037	2.74904e-39
SNUPN	AC104825.1	-0.449325	5.5295e-36
EIF4E1B	AL031710.1	0.505493	1.51088e-46
EIF4E3	AL031710.1	0.523631	2.12003e-50
EIF4E	AC087742.1	-0.464415	1.24391e-38
EIF4E1B	DLGAP1-AS4	0.895304	1.24808e-246
EIF4E3	DLGAP1-AS4	0.648055	2.22598e-84
NUDT10	AC004233.3	0.406661	3.52724e-29
CYFIP1	AC004233.3	-0.434984	1.37808e-33
NSUN2	AC087481.3	0.437538	5.25847e-34
AGO2	AC087481.3	0.444004	4.4188e-35
EIF4E	AC087481.3	-0.485042	1.79661e-42
NCBP3	AC087481.3	0.62991	1.92355e-78
NUDT10	LINC02440	0.568253	6.15636e-61
CYFIP1	LINC02440	-0.448977	6.34277e-36
LARP1	AL023803.1	-0.411417	6.86067e-30
CYFIP1	AC139768.1	-0.436351	8.23678e-34
EIF4E1B	AL513477.2	0.436503	7.77672e-34
NUDT10	MYCNOS	0.43406	1.94926e-33
DCPS	AC008608.2	0.443503	5.36315e-35
LARP1	AC008608.2	-0.494659	2.35737e-44
EIF4G3	AC008608.2	-0.433283	2.60658e-33
CYFIP1	AC027130.1	-0.410787	8.53548e-30
EIF4E1B	LINC00982	0.442926	6.70229e-35
AGO2	AC122129.1	0.463931	1.51997e-38
EIF4E	AC122129.1	-0.485789	1.28901e-42
EIF4E2	AC122129.1	-0.435932	9.64533e-34
LARP1	AC122129.1	0.465579	7.67332e-39
NCBP3	AC122129.1	0.53258	2.17705e-52
LSM1	AC122129.1	-0.438206	4.08088e-34
SNUPN	AC122129.1	-0.509737	1.98788e-47
DCPS	AC124312.2	-0.483831	3.07043e-42
NUDT3	AC124312.2	0.56585	2.50131e-60
EIF4E1B	AC124312.2	0.560246	6.29578e-59
EIF4E3	AC124312.2	0.454862	6.11607e-37
LARP1	AC124312.2	0.641678	3.01834e-82
EIF4G3	AC124312.2	0.462238	3.05444e-38
LSM1	AC124312.2	-0.441384	1.21297e-34
NUDT10	LINC01918	0.536466	2.85549e-53
EIF3D	LINC01918	0.469335	1.59345e-39
NUDT10	FAM181A-AS1	-0.419637	3.80117e-31
EIF4E	FAM181A-AS1	0.427994	1.84691e-32
SNUPN	FAM181A-AS1	0.426889	2.76828e-32
LARP1	MINCR	-0.413297	3.56494e-30
LSM1	MINCR	0.401722	1.87926e-28
NUDT10	AL355574.1	0.476839	6.50219e-41
CYFIP1	AL034397.3	0.425879	4.00273e-32
DCPS	LINC01135	-0.433157	2.73195e-33
NUDT3	LINC01135	0.416016	1.3733e-30
EIF4E1B	AC114947.2	0.414409	2.41614e-30
EIF4E	AL450384.2	-0.434351	1.74762e-33
GEMIN5	AC005586.1	0.412079	5.4499e-30
CYFIP1	DRAIC	-0.432729	3.20526e-33
NUDT3	AC068152.1	0.424744	6.0495e-32
GEMIN5	AC068152.1	0.441413	1.19983e-34
LARP1	AC068152.1	0.471944	5.2864e-40
LARP1	LINC01963	0.422655	1.28801e-31
SNUPN	LINC01963	-0.431513	5.03865e-33
LARP1	MID1IP1-AS1	0.432792	3.13104e-33
LARP1	TAF1A-AS1	-0.439651	2.35482e-34
LSM1	TAF1A-AS1	0.481611	8.15465e-42
EIF4E1B	ATP2B1-AS1	0.770481	3.1187e-138
EIF4E3	ATP2B1-AS1	0.591678	3.81731e-67
CYFIP1	AF127936.1	0.572609	4.70467e-62
DCPS	PRRT3-AS1	0.407079	3.05819e-29
LARP1	PRRT3-AS1	-0.418517	5.66499e-31
NUDT10	AL049749.1	0.543625	6.31354e-55
CYFIP1	AL049749.1	-0.498651	3.7439e-45
EIF4A1	AC010761.1	0.496523	1.00139e-44
NUDT10	AL136964.1	0.529051	1.34611e-51
CYFIP1	AL136964.1	-0.416468	1.17087e-30
EIF4E1B	AL136964.1	0.535123	5.78067e-53
LARP1	AL136964.1	0.406757	3.41445e-29
NUDT10	AL355974.2	-0.410318	1.0038e-29
SNUPN	AL355974.2	0.444161	4.15829e-35
LARP1	LINC02381	-0.439959	2.09307e-34
DCPS	MAFG-DT	0.445383	2.58758e-35
METTL1	HOTAIRM1	0.487162	6.99085e-43
EIF4E	AC073389.3	-0.444711	3.35989e-35
NUDT3	NALT1	-0.403974	8.79618e-29
EIF4E	NALT1	-0.452285	1.71273e-36
NUDT10	LINC00632	0.485665	1.36229e-42
SNUPN	LINC00632	-0.409969	1.13276e-29
NUDT3	AC135050.6	-0.45716	2.42359e-37
NUDT10	AC069224.1	0.430497	7.34237e-33
CYFIP1	AC069224.1	-0.423782	8.57221e-32
DCPS	AC015967.1	-0.440072	2.00497e-34
EIF4E1B	AC015967.1	0.801815	8.79156e-158
EIF4E3	AC015967.1	0.608276	7.34181e-72
EIF4A1	AC015967.1	-0.448789	6.83055e-36
EIF4E	SLC25A25-AS1	-0.489987	1.96847e-43
NCBP3	SLC25A25-AS1	0.450017	4.20989e-36
NUDT10	AP002360.3	0.432172	3.94339e-33
CYFIP1	AP002360.3	-0.443264	5.88343e-35
EIF4E1B	DPP10-AS1	0.62413	1.23993e-76
EIF4E	AL049597.2	0.46998	1.21431e-39
NCBP3	AL049597.2	-0.444524	3.61327e-35
DCPS	AL035461.2	0.509008	2.82235e-47
LARP1	AL035461.2	-0.401032	2.36834e-28
NUDT10	RGMB-AS1	0.419503	3.9872e-31
NUDT10	AL583856.2	0.418474	5.75209e-31
CYFIP1	AL583856.2	-0.423616	9.10332e-32
EIF4E1B	AL583856.2	0.411268	7.22453e-30
NUDT10	AL022313.4	0.586107	1.27084e-65
CYFIP1	AL022313.4	-0.538457	9.98346e-54
EIF4E1B	AL022313.4	0.557634	2.7714e-58
DCPS	AC009102.2	-0.410594	9.12449e-30
NUDT3	AC009102.2	0.441976	9.66562e-35
LARP1	AC009102.2	0.454783	6.31254e-37
SNUPN	AC009102.2	-0.489444	2.51406e-43
EIF4E1B	AC008780.2	0.85237	3.90846e-198
EIF4E3	AC008780.2	0.632148	3.74409e-79
DCPS	AL445524.1	0.501879	8.31005e-46
EIF4E	AL445524.1	0.421744	1.78756e-31
EIF4E2	AL445524.1	0.446087	1.96777e-35
LARP1	AL445524.1	-0.551622	8.0027e-57
LSM1	AL445524.1	0.460015	7.59615e-38
SNUPN	AL445524.1	0.572214	5.95193e-62
DCPS	LINC00665	0.419227	4.39956e-31
EIF4E	LINC00665	0.409769	1.21347e-29
LARP1	LINC00665	-0.444008	4.41256e-35
NUDT10	BLACAT1	0.423149	1.07752e-31
CYFIP1	BLACAT1	-0.439888	2.15131e-34
EIF4E	AC025162.2	-0.441064	1.37133e-34
EIF4E	AL391807.1	-0.477724	4.43496e-41
SNUPN	AL391807.1	-0.441016	1.397e-34
EIF4E	AC007608.3	-0.434342	1.75352e-33
EIF4E1B	AC104083.1	0.492583	6.07686e-44
EIF4E3	AC104083.1	0.406468	3.76845e-29
METTL1	AC025165.1	0.42027	3.03229e-31
NUDT10	LINC00294	0.484339	2.4526e-42
CYFIP1	LINC00294	-0.514018	2.49638e-48
EIF4E1B	LINC00294	0.655795	4.89181e-87
EIF4E3	LINC00294	0.426401	3.30915e-32
LARP1	LINC00294	0.449866	4.46809e-36
DCPS	AL031665.2	0.442642	7.47893e-35
LARP1	AL031665.2	-0.431797	4.53374e-33
EIF4G3	AL031665.2	-0.402397	1.4974e-28
NUDT10	AP000911.1	0.427498	2.21534e-32
CYFIP1	AP000911.1	-0.414954	1.99552e-30
EIF4E	AP001505.1	-0.428333	1.63095e-32
AGO2	ZSCAN16-AS1	-0.452421	1.62236e-36
LARP1	ZSCAN16-AS1	-0.630899	9.35043e-79
EIF4G3	ZSCAN16-AS1	-0.476665	7.01019e-41
LSM1	ZSCAN16-AS1	0.424135	7.54463e-32
SNUPN	ZSCAN16-AS1	0.423414	9.79076e-32
EIF4E1B	AC008966.2	0.474374	1.87608e-40
EIF4E3	AC008966.2	0.413462	3.36577e-30
EIF4E	CD27-AS1	-0.40702	3.12061e-29
EIF4E	CCND2-AS1	-0.426058	3.75058e-32
LARP1	AC068700.1	0.409913	1.15464e-29
EIF4E1B	CFAP58-DT	0.555146	1.12373e-57
EIF4E3	CFAP58-DT	0.520963	8.08691e-50
NCBP3	CFAP58-DT	-0.418597	5.50532e-31
AGO2	AL031587.1	0.407848	2.35034e-29
SNUPN	AL031587.1	-0.445061	2.93247e-35
NUDT10	DGCR9	0.480236	1.48852e-41
CYFIP1	DGCR9	-0.43166	4.77044e-33
EIF4E1B	DGCR9	0.472176	4.79044e-40
EIF4E	AC009088.1	-0.404811	6.62262e-29
EIF4E	AC102953.2	-0.471114	7.51758e-40
NUDT10	GDNF-AS1	0.460882	5.32846e-38
EIF4E	GDNF-AS1	-0.511896	7.00589e-48
EIF3D	GDNF-AS1	0.474064	2.14255e-40
SNUPN	GDNF-AS1	-0.42449	6.63401e-32
WDR4	ARHGEF26-AS1	-0.409337	1.40871e-29
EIF4E	AL031651.2	-0.445351	2.61994e-35
EIF4E	AC245884.8	-0.405751	4.81097e-29
EIF4E1B	AL139246.5	0.430005	8.8077e-33
NUDT11	AL157700.1	0.404918	6.38648e-29
EIF4E	AL157700.1	-0.453328	1.13005e-36
EIF3D	AL157700.1	0.421347	2.06156e-31
SNUPN	AL157700.1	-0.415666	1.55351e-30
CYFIP1	AC124798.1	-0.536174	3.3296e-53
NUDT10	AC138207.5	-0.431922	4.32891e-33
CYFIP1	AC138207.5	0.476424	7.77796e-41
LARP1	AC138207.5	-0.409306	1.42364e-29
AGO2	AC244517.7	0.421296	2.09929e-31
SNUPN	AC244517.7	-0.429419	1.09348e-32
DCPS	AL157392.3	-0.425996	3.83664e-32
NUDT10	AL157392.3	0.422821	1.21286e-31
NUDT11	AL157392.3	0.408055	2.18873e-29
AGO2	AL157392.3	0.502207	7.12312e-46
EIF4E	AL157392.3	-0.472169	4.80486e-40
LARP1	AL157392.3	0.519626	1.57468e-49
NCBP3	AL157392.3	0.409074	1.54222e-29
IFIT5	AL157392.3	0.454215	7.92822e-37
SNUPN	AL157392.3	-0.561845	2.52345e-59
DCPS	AL355338.1	0.432044	4.13594e-33
LARP1	AL355338.1	-0.409639	1.26925e-29
LSM1	AL355338.1	0.448244	8.4601e-36
SNUPN	AL355338.1	0.581616	2.04137e-64
EIF4E1B	AC010624.2	0.552729	4.32938e-57
CYFIP1	ZNF213-AS1	-0.449087	6.07445e-36
EIF4E	ZNF213-AS1	-0.43274	3.19152e-33
LARP1	ZNF426-DT	-0.411128	7.58295e-30
NUDT10	DLGAP1-AS1	-0.454391	7.38694e-37
LARP1	DLGAP1-AS1	-0.44656	1.6362e-35
SNUPN	DLGAP1-AS1	0.406011	4.40382e-29
NSUN2	LINC00265	0.406395	3.86249e-29
NCBP3	LINC00265	0.493144	4.70819e-44
EIF4A1	LINC00265	0.496584	9.73567e-45
LARP1	AL441992.1	-0.413973	2.81435e-30
SNUPN	AL441992.1	0.516907	6.0493e-49
CYFIP1	AC110995.1	0.514139	2.35285e-48
NCBP1	AC108673.3	-0.43402	1.97827e-33
IFIT5	AL591845.1	-0.431219	5.61983e-33
NCBP3	AC009065.2	0.41419	2.60884e-30
EIF4A1	AC009065.2	0.464225	1.34537e-38
NUDT10	LINC00339	-0.405481	5.2737e-29
LARP1	LINC00339	-0.576293	5.18769e-63
LSM1	LINC00339	0.493625	3.78129e-44
SNUPN	LINC00339	0.476024	9.23994e-41
DCPS	LINC00641	-0.556005	6.94199e-58
NUDT3	LINC00641	0.517511	4.49182e-49
EIF4E1B	LINC00641	0.520332	1.10812e-49
EIF4E3	LINC00641	0.505997	1.18894e-46
LARP1	LINC00641	0.535381	5.04857e-53
SNUPN	LINC00641	-0.464767	1.07487e-38
EIF3D	GAS5	0.557719	2.6425e-58
EIF4E	SH3BP5-AS1	-0.417871	7.12459e-31
NCBP3	SH3BP5-AS1	0.436499	7.79033e-34
EIF4E	AC078909.2	-0.507408	6.07155e-47
NUDT10	LINC01150	-0.411718	6.17888e-30
CYFIP1	LINC01150	0.64828	1.86772e-84
NSUN2	AC009120.2	0.471866	5.4661e-40
NUDT3	AC009120.2	-0.417929	6.98065e-31
EIF4E	AC009120.2	-0.457487	2.12297e-37
NCBP3	AC009120.2	0.422032	1.61197e-31
EIF4A1	AC009120.2	0.422219	1.5068e-31
CYFIP1	DICER1-AS1	-0.445486	2.48662e-35
EIF4E	DICER1-AS1	-0.457643	1.99283e-37
DCPS	MIR4435-2HG	0.43046	7.4448e-33
EIF4E	MIR4435-2HG	0.560321	6.03104e-59
EIF4E2	MIR4435-2HG	0.437984	4.43945e-34
LARP1	MIR4435-2HG	-0.479939	1.69445e-41
LSM1	MIR4435-2HG	0.455127	5.49943e-37
SNUPN	MIR4435-2HG	0.548111	5.52498e-56
LARP1	AC024075.3	0.462561	2.67513e-38
EIF4E1B	AC092376.2	0.478441	3.25092e-41
NUDT3	AC098484.1	0.605274	5.49028e-71
EIF4G3	AC098484.1	0.448606	7.33918e-36
EIF4E1B	RNF144A-AS1	0.856491	4.43184e-202
EIF4E3	RNF144A-AS1	0.634204	8.22643e-80
DCPS	AL391069.3	0.467643	3.24258e-39
LARP1	AL391069.3	-0.504702	2.19737e-46
EIF4E1B	AC148477.1	0.609852	2.53292e-72
EIF4E	AF131215.6	-0.427753	2.01758e-32
EIF4E	AC009955.4	-0.447804	1.00556e-35
IFIT5	AL365259.1	0.421687	1.82463e-31
SNUPN	AC016747.1	0.425609	4.41612e-32
NSUN2	AC020558.2	0.432187	3.92126e-33
EIF4E	AC020558.2	-0.485888	1.23368e-42
NCBP3	AC020558.2	0.523164	2.68148e-50
EIF4A1	AC020558.2	0.400305	3.02145e-28
NUDT11	AC021739.2	0.421393	2.02756e-31
NSUN2	AP001107.4	0.446304	1.80788e-35
EIF4E	AP001107.4	-0.459883	8.01609e-38
NCBP3	AP001107.4	0.536897	2.27618e-53
NUDT3	ASB16-AS1	-0.443258	5.89654e-35
EIF4E3	ASB16-AS1	-0.453788	9.40461e-37
DCPS	AC005034.5	-0.403557	1.01278e-28
AGO2	AC005034.5	0.424939	5.63538e-32
LARP1	AC005034.5	0.523154	2.69563e-50
SNUPN	AC005034.5	-0.447326	1.21261e-35
EIF4E	AL008582.1	-0.506232	1.06327e-46
AGO2	AC053513.1	0.525634	7.6995e-51
LARP1	AC053513.1	0.463594	1.74701e-38
NCBP3	AC053513.1	0.558971	1.30007e-58
SNUPN	AC053513.1	-0.466423	5.39915e-39
EIF4E	AL138960.1	-0.461943	3.44843e-38
NSUN2	INE1	0.461462	4.20209e-38
NCBP3	INE1	0.533553	1.31227e-52
EIF4A1	INE1	0.541963	1.5426e-54
DCPS	AL117332.1	0.593058	1.58506e-67
LARP1	AL117332.1	-0.527994	2.31367e-51
EIF4G3	AL117332.1	-0.41239	4.89113e-30
SNUPN	AL117332.1	0.479875	1.74225e-41
NUDT10	PCED1B-AS1	-0.430841	6.46518e-33
AGO2	PCED1B-AS1	-0.409587	1.29213e-29
CYFIP1	PCED1B-AS1	0.570881	1.31115e-61
LARP1	PCED1B-AS1	-0.514144	2.34662e-48
LSM1	PCED1B-AS1	0.402032	1.69346e-28
EIF4E	C8orf31	-0.432597	3.36621e-33
EIF3D	C8orf31	0.462574	2.66033e-38
NUDT10	AC093726.1	-0.49219	7.26603e-44
EIF3D	AC093726.1	-0.409111	1.52262e-29
NUDT10	AC120036.4	0.477191	5.58589e-41
EIF4E1B	AC120036.4	0.470247	1.08505e-39
LARP1	AC120036.4	0.431214	5.63066e-33
IFIT5	AC120036.4	0.400437	2.89103e-28
CYFIP1	AL513217.1	-0.476929	6.25492e-41
NSUN2	AC005288.1	0.403575	1.00645e-28
AGO2	AC005288.1	0.52314	2.71533e-50
GEMIN5	AC005288.1	0.614091	1.40269e-73
LARP1	AC005288.1	0.429028	1.26292e-32
NCBP3	AC005288.1	0.510168	1.61494e-47
EIF4E1B	AC104072.1	0.777237	3.55187e-142
EIF4E3	AC104072.1	0.616366	2.91477e-74
EIF3D	AC104072.1	-0.434233	1.82686e-33
NUDT10	AC080038.1	-0.459345	9.98106e-38
DCPS	MIR600HG	-0.463766	1.62675e-38
NUDT10	MIR600HG	0.406539	3.67718e-29
EIF4E1B	MIR600HG	0.787397	2.24307e-148
EIF4E3	MIR600HG	0.489672	2.26865e-43
LARP1	MIR600HG	0.550175	1.77937e-56
EIF4G3	MIR600HG	0.451806	2.0727e-36
LSM1	MIR600HG	-0.418212	6.31231e-31
EIF4E	AC064875.1	0.434253	1.81321e-33
SNUPN	AC064875.1	0.417109	9.33381e-31
EIF4E	RAD51-AS1	-0.466522	5.1795e-39
NCBP3	RAD51-AS1	0.462873	2.35197e-38
EIF4E	AC069281.2	-0.476416	7.80269e-41
NSUN2	GABPB1-AS1	0.437323	5.70341e-34
AGO2	GABPB1-AS1	0.405227	5.74961e-29
EIF4E	GABPB1-AS1	-0.46665	4.91126e-39
NCBP3	GABPB1-AS1	0.518025	3.48381e-49
LARP1	LINC01023	-0.564933	4.25835e-60
EIF4E1B	AC018358.1	0.933496	3.23405411139441e-312
EIF4E3	AC018358.1	0.645603	1.4905e-83
NUDT3	AC108449.2	0.439954	2.0971e-34
AGO2	AC108449.2	0.551083	1.0778e-56
GEMIN5	AC108449.2	0.446445	1.71092e-35
LARP1	AC108449.2	0.571545	8.84659e-62
SNUPN	AC108449.2	-0.458681	1.30788e-37
DCPS	BAIAP2-DT	-0.412015	5.57346e-30
LARP1	BAIAP2-DT	0.45544	4.84854e-37
DCPS	AC093673.1	0.475359	1.22993e-40
NUDT11	AC093673.1	-0.426304	3.42775e-32
LARP1	AC093673.1	-0.420886	2.43233e-31
IFIT5	AC093673.1	-0.408367	1.96667e-29
SNUPN	AC093673.1	0.433124	2.76575e-33
EIF4E	AL136295.7	-0.483508	3.54043e-42
DCPS	NORAD	-0.507758	5.13625e-47
EIF4E1B	NORAD	0.488419	3.98351e-43
EIF4E3	NORAD	0.415115	1.88553e-30
LARP1	NORAD	0.632326	3.28587e-79
LSM1	NORAD	-0.487855	5.13036e-43
SNUPN	NORAD	-0.428132	1.75599e-32
DCPS	AC138696.2	0.518751	2.43126e-49
LARP1	AC138696.2	-0.400952	2.43318e-28
EIF4G3	AC138696.2	-0.436653	7.34959e-34
EIF4E	U73166.1	-0.475186	1.32445e-40
DCPS	AL450326.1	-0.433336	2.55515e-33
NUDT3	AL450326.1	0.400955	2.43067e-28
LARP1	AL450326.1	0.491201	1.13766e-43
IFIT5	AL450326.1	0.405951	4.49431e-29
LARP1	AC073896.2	-0.603018	2.45369e-70
LSM1	AC073896.2	0.514589	1.88792e-48
SNUPN	AC073896.2	0.513503	3.20907e-48
NUDT10	AL133415.1	-0.420026	3.30882e-31
NUDT4B	AL133415.1	0.459975	7.72087e-38
LARP1	AL133415.1	-0.400964	2.42305e-28
SNUPN	AL133415.1	0.455418	4.89238e-37
LARP1	AC020910.4	-0.412182	5.25911e-30
CYFIP1	AL359764.1	-0.422377	1.42369e-31
EIF4E1B	AL359764.1	0.594688	5.58477e-68
EIF4E3	AL359764.1	0.456997	2.58854e-37
DCPS	AC012510.1	0.476309	8.17267e-41
EIF3D	SNHG7	0.432236	3.85129e-33
EIF4E	BACE1-AS	-0.558622	1.58484e-58
LARP1	SLC6A1-AS1	0.501938	8.08306e-46
SNUPN	SLC6A1-AS1	-0.436112	9.01308e-34
GEMIN5	NUP50-DT	-0.447205	1.27137e-35
NUDT10	TDRKH-AS1	0.410463	9.54745e-30
DCPS	POLR2J4	0.431474	5.11266e-33
NUDT3	POLR2J4	-0.409746	1.22317e-29
LARP1	POLR2J4	-0.45429	7.69143e-37
IFIT5	POLR2J4	-0.408919	1.62649e-29
AGO2	AC024075.1	0.430122	8.43498e-33
LARP1	AC024075.1	0.568539	5.20491e-61
LSM1	AC024075.1	-0.421943	1.66398e-31
NUDT10	EPB41L4A-AS1	0.510949	1.10817e-47
CYFIP1	EPB41L4A-AS1	-0.479738	1.84914e-41
EIF3D	EPB41L4A-AS1	0.461138	4.79923e-38
NUDT10	AL021068.1	0.437909	4.56894e-34
GEMIN5	AL021068.1	0.402385	1.50369e-28
LARP1	AL021068.1	0.545584	2.18894e-55
EIF4E1B	AC013472.3	0.401767	1.85084e-28
EIF4E3	AL355488.1	-0.431135	5.79684e-33
NCBP3	AL355488.1	0.47298	3.4024e-40
EIF4A1	AL355488.1	0.404673	6.94132e-29
LARP1	ZNF667-AS1	-0.415752	1.5067e-30
EIF4E1B	LY86-AS1	0.901374	3.54879e-255
EIF4E3	LY86-AS1	0.663998	6.10469e-90
LARP1	AL604028.1	-0.493727	3.6083e-44
EIF4A1	PTOV1-AS2	0.498164	4.69219e-45
EIF4E	AL133367.1	-0.531348	4.12243e-52
SNUPN	AL133367.1	-0.413932	2.85503e-30
EIF4E	AC132938.1	-0.494744	2.26709e-44
NUDT10	LINC01102	0.441614	1.11064e-34
CYFIP1	LINC01102	-0.412378	4.91132e-30
EIF4A1	AC009065.5	0.443642	5.08376e-35
NUDT10	AL022337.1	0.460358	6.60292e-38
CYFIP1	AL022337.1	-0.45362	1.00583e-36
LARP1	AC005076.1	-0.426357	3.36279e-32
NSUN2	AC026471.4	0.426822	2.83758e-32
EIF4E	AC026471.4	-0.530458	6.52704e-52
NUDT10	AL135925.1	0.422595	1.31578e-31
EIF3D	AL135925.1	0.429416	1.09481e-32
LARP1	AL355001.2	-0.413399	3.44013e-30
DCPS	AC010175.1	-0.409982	1.12732e-29
EIF4E3	ZNF528-AS1	-0.411106	7.64051e-30
CYFIP1	AP002360.1	-0.475953	9.52436e-41
SNUPN	LINC01503	0.494512	2.52048e-44
EIF4E	AC007292.1	-0.487957	4.89946e-43
EIF4E1B	AL365205.3	0.771696	6.23353e-139
EIF4E3	AL365205.3	0.42767	2.08001e-32
DCPS	ZNF236-DT	0.422916	1.1721e-31
LARP1	ZNF236-DT	-0.548538	4.37464e-56
LSM1	ZNF236-DT	0.430092	8.5299e-33
SNUPN	ZNF236-DT	0.525542	8.06701e-51
NSUN2	AC084018.1	0.403408	1.06515e-28
EIF4E	AC084018.1	-0.451745	2.12284e-36
NCBP3	AC084018.1	0.505486	1.51561e-46
EIF4A1	AC084018.1	0.404846	6.5439e-29
SNUPN	AC084018.1	-0.41393	2.85668e-30
EIF4E1B	AC012603.1	0.537215	1.92523e-53
EIF4E3	AC012603.1	0.505504	1.50298e-46
NUDT10	TMCC1-AS1	0.468712	2.07089e-39
CYFIP1	TMCC1-AS1	-0.462315	2.95929e-38
EIF3D	TMCC1-AS1	0.488604	3.66598e-43
NCBP3	STARD4-AS1	0.49683	8.69143e-45
EIF4A1	STARD4-AS1	0.400627	2.71299e-28
EIF4E	MIR22HG	0.407816	2.37594e-29
DCPS	AC020915.3	0.425538	4.53172e-32
NUDT10	AC020915.3	-0.450316	3.741e-36
EIF4E	AC020915.3	0.411366	6.98232e-30
IFIT5	AC020915.3	-0.410603	9.09766e-30
SNUPN	AC020915.3	0.493373	4.24126e-44
AGO2	AC008537.2	0.440723	1.56286e-34
NCBP3	AC008537.2	0.427898	1.91363e-32
EIF4G3	AC008537.2	0.413504	3.31579e-30
LARP1	AC012640.2	-0.4053	5.60931e-29
EIF4E	AC103974.1	-0.410328	1.00054e-29
NSUN2	ANKRD10-IT1	0.445789	2.20943e-35
NCBP3	ANKRD10-IT1	0.542637	1.07424e-54
EIF4A1	ANKRD10-IT1	0.430035	8.71163e-33
SNUPN	ANKRD10-IT1	-0.401878	1.78304e-28
CYFIP1	AL731533.2	-0.412256	5.12497e-30
EIF4E	ASMTL-AS1	-0.475922	9.65272e-41
EIF4E	AC096992.2	-0.411232	7.31524e-30
LARP1	SNHG25	-0.488774	3.39747e-43
CYFIP1	AL118558.3	-0.408184	2.09392e-29
NUDT10	TMEM220-AS1	-0.435927	9.66592e-34
SNUPN	TMEM220-AS1	0.441614	1.11071e-34
LARP1	AC097534.2	-0.420457	2.83613e-31
NUDT10	AC012213.4	0.500207	1.81586e-45
CYFIP1	AC012213.4	-0.479303	2.23507e-41
EIF4E	AC105446.1	0.420719	2.58247e-31
SNUPN	AC105446.1	0.438853	3.19196e-34
NUDT10	AC104985.1	0.521455	6.32295e-50
AGO2	AC104985.1	0.457035	2.54908e-37
LARP1	AC104985.1	0.494012	3.16885e-44
EIF4G3	AC104985.1	0.404275	7.94287e-29
SNUPN	AC104985.1	-0.465715	7.25121e-39
EIF4E	AF111169.3	-0.52772	2.66203e-51
SNUPN	AF111169.3	-0.425733	4.22206e-32
DCPS	AL590999.1	-0.461626	3.92747e-38
CYFIP1	LINC00882	-0.400561	2.7733e-28
EIF4E3	LINC00882	0.465623	7.53405e-39
EIF4A1	LINC00882	-0.448239	8.47639e-36
IFIT5	AC124854.1	0.427137	2.52888e-32
LARP1	LINC01778	-0.400856	2.51283e-28
EIF4E	AC103691.1	-0.446418	1.72922e-35
EIF4E	AC079174.2	-0.487992	4.82426e-43
NSUN2	ZKSCAN2-DT	0.416929	9.94691e-31
EIF4E	ZKSCAN2-DT	-0.584948	2.61203e-65
LARP1	LINC01770	-0.411468	6.73961e-30
NSUN2	AC006435.2	0.401892	1.77485e-28
EIF4E	AC006435.2	-0.457565	2.05664e-37
NCBP3	AC006435.2	0.546236	1.53649e-55
EIF4A1	AC006435.2	0.465491	7.95701e-39
SNUPN	AC006435.2	-0.419278	4.32069e-31
NUDT10	AC008124.1	0.474687	1.64044e-40
EIF4E	LINC00106	-0.458698	1.29876e-37
DCPS	AC097468.3	0.436555	7.62662e-34
DCP2	AL031985.3	0.403531	1.0216e-28
EIF4G3	AL031985.3	0.48435	2.44113e-42
NUDT10	AC245060.5	0.424632	6.29901e-32
EIF4E	AC245060.5	-0.405931	4.52536e-29
EIF4E1B	AL121929.2	0.609018	4.45127e-72
EIF3D	LINC02283	0.40327	1.11574e-28
LARP1	ZNF529-AS1	-0.556207	6.19531e-58
LSM1	ZNF529-AS1	0.451088	2.75562e-36
SNUPN	ZNF529-AS1	0.457734	1.92113e-37
CYFIP1	AC026790.1	-0.438688	3.39838e-34
EIF4E1B	AC026790.1	0.784245	2.04247e-146
EIF4E3	AC026790.1	0.503309	4.24249e-46
DCPS	AC026369.2	0.462633	2.59674e-38
NCBP2	AC012467.2	0.404135	8.32731e-29
NUDT10	AL035530.2	0.479177	2.36121e-41
IFIT5	AL035530.2	0.408184	2.09439e-29
EIF4E	AC093535.1	-0.429724	9.77213e-33
EIF4E2	AC093535.1	-0.409653	1.26308e-29
CYFIP1	AC018755.4	0.405543	5.16487e-29
NSUN2	ZNF32-AS2	0.45195	1.95726e-36
AGO2	ZNF32-AS2	0.490287	1.71921e-43
EIF4E	ZNF32-AS2	-0.443771	4.83534e-35
NCBP3	ZNF32-AS2	0.607849	9.78945e-72
SNUPN	ZNF32-AS2	-0.457359	2.23625e-37
NUDT10	AL118505.1	0.459662	8.77126e-38
NUDT11	AL118505.1	0.462579	2.65478e-38
EIF4E	AL118505.1	-0.490371	1.65564e-43
EIF3D	AL118505.1	0.460087	7.37608e-38
SNUPN	AL118505.1	-0.472941	3.45993e-40
NUDT10	LINC00599	0.498814	3.47166e-45
CYFIP1	LINC00599	-0.450978	2.87838e-36
EIF4E1B	LINC00599	0.424387	6.88545e-32
NUDT10	AL512625.2	0.448407	7.93674e-36
AGO2	AL512625.2	0.403204	1.141e-28
SNUPN	AL512625.2	-0.429718	9.79465e-33
EIF4G3	AC008443.4	-0.457176	2.4072e-37
LARP1	AC116407.2	-0.430546	7.21249e-33
AGO2	AC026271.3	0.550193	1.76128e-56
GEMIN5	AC026271.3	0.545684	2.07362e-55
NCBP3	AC026271.3	0.521085	7.60832e-50
EIF3D	AC026271.3	0.49232	6.84866e-44
LARP1	AC015917.2	-0.429816	9.44642e-33
EIF4E	AC005332.5	-0.497035	7.90921e-45
NCBP2	AL133243.2	0.402846	1.28741e-28
EIF4E	AL359881.1	-0.408905	1.63473e-29
EIF4E	AC005962.1	-0.402503	1.44531e-28
EIF4E	AC027796.4	-0.421004	2.33156e-31
CYFIP1	AC008760.2	0.640091	1.00556e-81
EIF4G3	SNHG11	-0.41534	1.74219e-30
EIF4E	AC027601.3	-0.429475	1.07101e-32
WDR4	AC092718.4	0.4098	1.20058e-29
DCPS	AC092718.4	0.488395	4.0272e-43
IFIT5	AC092718.4	-0.411423	6.84635e-30
EIF4E	AL162231.2	0.413218	3.66417e-30
IFIT5	AL162231.2	-0.452513	1.56421e-36
SNUPN	AL162231.2	0.42664	3.03233e-32
DCPS	AP003352.1	0.438467	3.69627e-34
LARP1	AP003352.1	-0.447348	1.20237e-35
EIF4A1	AP003352.1	0.426915	2.74275e-32
EIF4G3	AP003352.1	-0.423871	8.29922e-32
LSM1	AP003352.1	0.443083	6.30825e-35
EIF4E1B	LINC01785	0.805053	5.28982e-160
EIF4E3	LINC01785	0.566868	1.3828e-60
EIF4A1	LINC01785	-0.40126	2.19466e-28
NUDT10	AC012645.1	0.433432	2.4652e-33
EIF4E	AL162586.1	-0.541598	1.87484e-54
NUDT10	PAXBP1-AS1	0.444576	3.54008e-35
CYFIP1	PAXBP1-AS1	-0.423109	1.09321e-31
EIF4E	PAXBP1-AS1	-0.404361	7.71562e-29
LARP1	PAXBP1-AS1	0.419027	4.72411e-31
SNUPN	PAXBP1-AS1	-0.459676	8.72364e-38
METTL1	AC025165.5	0.761999	1.80902e-133
NUDT10	AC004803.1	0.441377	1.21651e-34
EIF4A1	THUMPD3-AS1	0.411909	5.78219e-30
EIF4E	AL139287.1	-0.455662	4.43466e-37
NCBP3	AL139287.1	0.480862	1.13225e-41
NCBP1	AC099850.3	0.496097	1.21826e-44
LARP1	AC012615.1	-0.499278	2.79795e-45
LARP1	AC002398.1	-0.41197	5.66045e-30
IFIT5	AC002398.1	-0.404441	7.50828e-29
LARP1	AC020765.2	-0.501645	9.27291e-46
EIF4E1B	AC004816.1	0.776287	1.29745e-141
EIF4E3	AC004816.1	0.618959	4.78815e-75
NUDT10	AC053503.1	0.455509	4.71564e-37
EIF4E	AC053503.1	-0.428966	1.29213e-32
EIF3D	AC053503.1	0.442359	8.34032e-35
NUDT10	FAM66C	0.466454	5.32938e-39
LARP1	SNHG3	-0.409509	1.32722e-29
LSM1	SNHG3	0.414679	2.19729e-30
LARP1	AP003486.1	0.477945	4.02987e-41
SNUPN	AP003486.1	-0.439082	2.92498e-34
EIF4G3	BAALC-AS2	-0.462849	2.37516e-38
DCPS	AC110491.1	-0.41763	7.76241e-31
EIF4E1B	AC110491.1	0.823115	3.34537e-173
EIF4E3	AC110491.1	0.569515	2.93412e-61
AGO2	AC105206.2	0.483104	4.2312e-42
EIF4E	AC105206.2	-0.407242	2.89177e-29
LARP1	AC105206.2	0.442981	6.5612e-35
SNUPN	AC105206.2	-0.456302	3.42632e-37
NUDT10	AC010226.1	-0.460452	6.35369e-38
AGO2	AC010226.1	-0.400371	2.95528e-28
EIF3D	AC010226.1	-0.408434	1.92164e-29
SNUPN	AC010226.1	0.450809	3.07791e-36
NSUN2	ERVK13-1	0.426472	3.22392e-32
EIF4E	AC095057.3	-0.436445	7.94999e-34
AGO2	AL451165.2	-0.463589	1.75071e-38
LARP1	AL451165.2	-0.555917	7.29164e-58
EIF4G3	AL451165.2	-0.406976	3.16766e-29
LSM1	AL451165.2	0.434357	1.74357e-33
SNUPN	AL451165.2	0.425811	4.10376e-32
DCPS	ATP2A1-AS1	0.575712	7.36211e-63
LARP1	ATP2A1-AS1	-0.436664	7.31867e-34
NSUN2	GARS-DT	0.441302	1.252e-34
AGO2	AC010834.3	0.668695	1.20526e-91
GEMIN5	AC010834.3	0.404335	7.78278e-29
LARP1	AC010834.3	0.573715	2.43493e-62
NCBP3	AC010834.3	0.522523	3.70233e-50
EIF4G3	AC010834.3	0.463077	2.16265e-38
SNUPN	AC010834.3	-0.561949	2.37736e-59
NUDT10	AC104117.3	0.506536	9.20017e-47
EIF4E	AC018797.2	0.529706	9.61513e-52
LARP1	AC018797.2	-0.538005	1.26868e-53
LSM1	AC018797.2	0.570142	2.02807e-61
SNUPN	AC018797.2	0.535365	5.09214e-53
EIF4E	AC021739.3	-0.465473	8.01779e-39
SNUPN	AC021739.3	-0.402601	1.39823e-28
EIF4E1B	AC107952.2	0.511378	9.00225e-48
EIF4E3	AC107952.2	0.477809	4.27449e-41
EIF4E	AC132872.1	-0.447415	1.17118e-35
DCPS	AL137025.1	-0.454962	5.87442e-37
EIF4E3	AL137025.1	0.473961	2.23868e-40
EIF4A1	AL137025.1	-0.405055	6.0952e-29
CYFIP1	AC087273.2	0.46495	9.96507e-39
NCBP3	LINC01355	0.471553	6.24092e-40
EIF4E1B	AC138649.1	0.828212	3.34929e-177
EIF4E3	AC138649.1	0.625138	6.03188e-77
AGO2	AC007663.4	0.410161	1.05997e-29
EIF3D	AC007663.4	0.415861	1.45005e-30
SNUPN	AC007663.4	-0.422661	1.28484e-31
DCPS	RNF219-AS1	-0.448225	8.52603e-36
NUDT11	RNF219-AS1	0.437809	4.74505e-34
AGO2	ZNF561-AS1	-0.42352	9.42397e-32
LARP1	ZNF561-AS1	-0.519524	1.65661e-49
EIF4G3	ZNF561-AS1	-0.540738	2.9688e-54
LSM1	ZNF561-AS1	0.452743	1.42749e-36
SNUPN	ZNF561-AS1	0.520866	8.48584e-50
NUDT10	AL353796.1	0.410054	1.09998e-29
NUDT11	AL353796.1	0.445615	2.36478e-35
EIF3D	SNHG6	0.463244	2.01821e-38
CYFIP1	MAPKAPK5-AS1	-0.426123	3.66246e-32
LARP1	MAPKAPK5-AS1	-0.463543	1.78403e-38
EIF4G3	MAPKAPK5-AS1	-0.490863	1.32539e-43
SNUPN	AP001092.1	-0.41399	2.79781e-30
CYFIP1	AC022762.2	-0.411852	5.8976e-30
EIF4E1B	AC022762.2	0.408387	1.95307e-29
EIF4E	LINC02525	0.44407	4.30804e-35
SNUPN	LINC02525	0.411375	6.96094e-30
EIF4E1B	AC002351.1	0.438978	3.04276e-34
LARP1	SNHG12	-0.424119	7.58725e-32
EIF4A1	SNHG12	0.444092	4.27114e-35
NUDT10	Z97653.1	0.400221	3.1074e-28
CYFIP1	Z97653.1	-0.437148	6.09569e-34
EIF4E1B	Z97653.1	0.411795	6.01556e-30
NSUN2	AL132989.1	0.483863	3.02709e-42
AGO2	AL132989.1	0.442467	8.00029e-35
NCBP3	AL132989.1	0.604987	6.64359e-71
EIF4A1	AL132989.1	0.429924	9.0766e-33
SNUPN	AL132989.1	-0.431205	5.64947e-33
NSUN2	AC090589.3	0.411402	6.89676e-30
EIF4E	AC090589.3	-0.45523	5.27496e-37
NCBP3	AC090589.3	0.482284	6.06902e-42
EIF4A1	AC090589.3	0.432165	3.95409e-33
NUDT10	Z95115.1	0.41826	6.20613e-31
CYFIP1	Z95115.1	-0.405357	5.50184e-29
NSUN2	ARHGAP27P1-BPTFP1-KPNA2P3	0.421713	1.80765e-31
EIF4E	ARHGAP27P1-BPTFP1-KPNA2P3	-0.522799	3.22307e-50
NCBP3	ARHGAP27P1-BPTFP1-KPNA2P3	0.406188	4.14575e-29
DCPS	AC063919.1	-0.428697	1.42655e-32
NUDT11	AC063919.1	0.446138	1.92906e-35
EIF4E1B	SLC26A4-AS1	0.868556	2.22707e-214
EIF4E3	SLC26A4-AS1	0.664109	5.56629e-90
EIF3D	SLC26A4-AS1	-0.427792	1.98919e-32
EIF4A1	SLC26A4-AS1	-0.410802	8.49026e-30
EIF4E	NRAV	0.476621	7.14213e-41
SNUPN	NRAV	0.486407	9.79236e-43
AGO2	AC008915.2	-0.435678	1.0617e-33
LARP1	AC008915.2	-0.608976	4.57959e-72
EIF4G3	AC008915.2	-0.413487	3.3364e-30
LSM1	AC008915.2	0.544493	3.9518e-55
SNUPN	AC008915.2	0.486926	7.76854e-43
EIF4E1B	LINC00957	0.603932	1.33975e-70
EIF4E3	LINC00957	0.571035	1.19689e-61
GEMIN5	LINC00957	-0.42682	2.83993e-32
EIF3D	LINC00957	-0.509402	2.33495e-47
DCPS	OIP5-AS1	-0.450445	3.5546e-36
NUDT3	OIP5-AS1	0.443076	6.32521e-35
EIF4E1B	OIP5-AS1	0.762396	1.09368e-133
EIF4E3	OIP5-AS1	0.5878	4.41037e-66
LARP1	OIP5-AS1	0.492838	5.41055e-44
NCBP3	AC008969.1	0.416918	9.98504e-31
EIF4E	AC099778.1	-0.477704	4.47443e-41
EIF4E	LINC01786	-0.521614	5.83836e-50
NCBP3	LINC01786	0.446543	1.64696e-35
SNUPN	LINC01786	-0.41781	7.28089e-31
SNUPN	RFX3-AS1	-0.403122	1.17302e-28
LARP1	SNHG10	-0.432727	3.20762e-33
NUDT10	AC008669.1	0.511146	1.00754e-47
NUDT11	AC008669.1	0.471139	7.44026e-40
IFIT5	AC008669.1	0.47424	1.98687e-40
NUDT11	LIFR-AS1	0.437787	4.78539e-34
EIF4G3	CHL1-AS2	-0.422849	1.20076e-31
LARP1	AC109322.1	-0.434682	1.54373e-33
NSUN2	AC004148.2	0.46927	1.63769e-39
EIF4E	AC004148.2	-0.499119	3.01239e-45
NCBP3	AC004148.2	0.504918	1.98406e-46
EIF4A1	AC004148.2	0.43514	1.29972e-33
AGO2	BX284668.5	-0.414587	2.26955e-30
LARP1	BX284668.5	-0.463656	1.7024e-38
SNUPN	BX284668.5	0.412201	5.22478e-30
NUDT3	AL356056.2	0.477196	5.573e-41
LARP1	AL356056.2	0.404457	7.46793e-29
LARP1	RNASEH1-AS1	-0.416723	1.06992e-30
NSUN2	LINC00174	0.455778	4.23181e-37
EIF4E	LINC00174	-0.441626	1.10561e-34
EIF4E3	LINC00174	-0.451136	2.70319e-36
DCPS	AC124312.4	-0.412274	5.09338e-30
NUDT3	AC124312.4	0.581146	2.72272e-64
AGO2	AC124312.4	0.419877	3.48951e-31
LARP1	AC124312.4	0.481403	8.93596e-42
EIF4G3	AC124312.4	0.41948	4.01985e-31
EIF4E	AL928654.2	-0.417395	8.43619e-31
NCBP3	AL928654.2	0.525773	7.17514e-51
EIF4A1	AL928654.2	0.449965	4.29719e-36
NUDT10	AL356489.2	0.403694	9.66921e-29
EIF4E1B	IBA57-DT	0.515107	1.46532e-48
NUDT10	AC254562.3	0.403909	8.99154e-29
CYFIP1	AC254562.3	-0.414864	2.05959e-30
EIF4E	AC254562.3	-0.463137	2.10993e-38
SNUPN	AC254562.3	-0.41191	5.78018e-30
EIF4E1B	LINC00507	0.842274	5.86506e-189
EIF4E3	LINC00507	0.591337	4.74057e-67
EIF4E1B	MIR7-3HG	0.630458	1.28999e-78
EIF4E3	MIR7-3HG	0.408497	1.88059e-29
DCPS	AL121832.2	0.403598	9.98924e-29
LARP1	AL121832.2	-0.433804	2.14539e-33
LARP1	AC008946.1	-0.53546	4.84573e-53
SNUPN	AC008946.1	0.473142	3.1756e-40
EIF4E1B	AL022328.3	0.404255	7.99781e-29
AGO2	AC027682.6	-0.434666	1.55295e-33
NCBP3	AC027682.6	-0.41054	9.2959e-30
NUDT10	AL353751.1	0.4023	1.54727e-28
CYFIP1	AL353751.1	-0.461651	3.8885e-38
NCBP2	AC016705.2	0.403785	9.37671e-29
EIF4E1B	AC010857.1	0.905607	1.79602e-261
EIF4E3	AC010857.1	0.586213	1.18977e-65
DCPS	AC005229.4	0.407746	2.43347e-29
EIF4E	LINC00685	-0.423557	9.30007e-32
EIF3D	AL121603.2	0.460834	5.43531e-38
EIF4E	LINC00609	-0.424522	6.55538e-32
NUDT3	LINC01004	-0.418263	6.19996e-31
WDR4	AC026401.3	0.421209	2.16592e-31
DCPS	AC026401.3	0.52877	1.55516e-51
LARP1	AC026401.3	-0.470604	9.32774e-40
IFIT5	AC026401.3	-0.409965	1.13417e-29
EIF3D	CA3-AS1	-0.456709	2.90765e-37
NUDT10	AC121493.1	0.424958	5.5969e-32
EIF4E1B	AC121493.1	0.485163	1.70256e-42
EIF3D	SNHG5	0.439989	2.06983e-34
EIF4E1B	LINC01018	0.791637	4.59549e-151
EIF4E3	LINC01018	0.657026	1.81851e-87
EIF3D	LINC01018	-0.404469	7.43721e-29
NUDT10	AL589765.6	0.490915	1.29493e-43
CYFIP1	AL589765.6	-0.490237	1.75895e-43
NUDT10	AC147651.3	-0.417969	6.88129e-31
EIF4E	AC147651.3	0.441457	1.17967e-34
LARP1	AC147651.3	-0.523718	2.02946e-50
LSM1	AC147651.3	0.435056	1.34127e-33
SNUPN	AC147651.3	0.509217	2.55304e-47
NUDT10	DGCR10	0.459871	8.05514e-38
CYFIP1	DGCR10	-0.444947	3.06571e-35
EIF4E1B	DGCR10	0.490825	1.34826e-43
DCPS	AC112491.1	0.486226	1.06128e-42
EIF4E	AC112491.1	0.40773	2.4468e-29
EIF4E2	AC112491.1	0.438628	3.47618e-34
LARP1	AC112491.1	-0.571368	9.82624e-62
LSM1	AC112491.1	0.461572	4.01694e-38
SNUPN	AC112491.1	0.531668	3.49445e-52
AGO2	AC011477.3	0.428015	1.83282e-32
NCBP3	AC011477.3	0.406164	4.1794e-29
EIF4E3	AL078601.2	0.427645	2.09913e-32
NUDT11	AC126407.1	0.403992	8.74057e-29
AGO2	AC126407.1	0.42173	1.79647e-31
SNUPN	AC126407.1	-0.423222	1.04945e-31
EIF4E	AP006623.1	-0.474517	1.76448e-40
LARP1	AC083799.1	-0.439218	2.77771e-34
LSM1	AC083799.1	0.435633	1.07968e-33
EIF4E1B	AC104024.2	0.895475	7.29584e-247
EIF4E3	AC104024.2	0.674726	7.01137e-94
NUDT10	FAM222A-AS1	0.401397	2.09557e-28
NUDT10	AC127502.2	-0.460059	7.46214e-38
NSUN2	LINC00342	0.437849	4.67296e-34
EIF4E	LINC00342	-0.57431	1.70641e-62
NCBP3	LINC00342	0.435136	1.30175e-33
EIF4E3	AC116914.2	-0.417948	6.93261e-31
NCBP3	AC116914.2	0.422644	1.29285e-31
EIF4A1	AC116914.2	0.462796	2.42794e-38
EIF4E1B	AC125616.1	0.868864	1.04065e-214
EIF4E3	AC125616.1	0.584958	2.59673e-65
NUDT10	AC009113.1	0.414307	2.5035e-30
EIF4E	AC003102.1	-0.456542	3.11078e-37
EIF4E	LINC00173	-0.472426	4.30799e-40
AGO2	TP53TG1	-0.459036	1.13216e-37
LARP1	TP53TG1	-0.521056	7.71726e-50
LSM1	TP53TG1	0.47884	2.73372e-41
SNUPN	TP53TG1	0.438281	3.96591e-34
NSUN2	AL022328.2	0.440393	1.77352e-34
EIF4E	AL022328.2	-0.626318	2.58801e-77
NCBP3	AL022328.2	0.463932	1.51906e-38
SNUPN	AL022328.2	-0.406474	3.76014e-29
NUDT10	AC092720.2	0.458676	1.31045e-37
CYFIP1	AC092720.2	-0.40864	1.79051e-29
EIF4E1B	AC092720.2	0.77956	1.45164e-143
EIF4E3	AC092720.2	0.490578	1.50786e-43
EIF4A1	AC092720.2	-0.40967	1.25564e-29
LARP1	SNHG9	-0.600841	1.02971e-69
LSM1	SNHG9	0.425646	4.35796e-32
EIF4E	AL391425.1	-0.461241	4.60095e-38
EIF4E	AL513165.1	-0.417511	8.09556e-31
LARP1	MED14OS	-0.471652	5.98551e-40
LSM1	MED14OS	0.44314	6.17155e-35
SNUPN	MED14OS	0.463346	1.93532e-38
IFIT5	NNT-AS1	0.468389	2.37211e-39
EIF4E3	NEBL-AS1	0.43704	6.3501e-34
NUDT10	AP000757.1	0.419338	4.22973e-31
EIF4E	AP000757.1	-0.459423	9.67195e-38
EIF3D	AP000757.1	0.412085	5.43894e-30
SNUPN	AP000757.1	-0.428882	1.33265e-32
EIF4E1B	DNAH10OS	0.425792	4.13191e-32
LARP1	DNAH10OS	0.583127	8.0609e-65
EIF4G3	DNAH10OS	0.456666	2.9584e-37
CYFIP1	AC015922.2	0.415031	1.94201e-30
EIF4E1B	AL139352.1	0.612621	3.84341e-73
NUDT10	AC009878.1	0.500603	1.50956e-45
CYFIP1	AC009878.1	-0.406894	3.25782e-29
EIF4E1B	AC009878.1	0.4465	1.67487e-35
EIF4E1B	PART1	0.874155	1.65146e-220
EIF4E3	PART1	0.626463	2.33261e-77
EIF4E1B	AC139100.2	0.483211	4.03548e-42
EIF4E	AC073655.2	-0.403712	9.6111e-29
EIF3D	BX322234.1	-0.440614	1.62965e-34
IFIT5	BX322234.1	-0.406048	4.34841e-29
CYFIP1	AC122707.1	-0.456471	3.20132e-37
EIF4E1B	AC122707.1	0.598232	5.65553e-69
EIF4E1B	LINC01007	0.841578	2.38452e-188
EIF4E3	LINC01007	0.593649	1.08654e-67
NUDT10	AC012213.1	0.506868	7.85401e-47
CYFIP1	AC012213.1	-0.435435	1.16305e-33
LARP1	AC012213.1	0.403321	1.09672e-28
DCPS	AC007619.1	-0.473109	3.22032e-40
LARP1	AC007619.1	0.519877	1.38956e-49
SNUPN	AC007619.1	-0.46703	4.19052e-39
LARP1	AL353804.1	0.428565	1.49754e-32
EIF4E	AL121890.5	-0.402929	1.25208e-28
AGO2	AC036176.1	-0.406896	3.25594e-29
LARP1	AC036176.1	-0.445336	2.63548e-35
EIF4G3	AC036176.1	-0.447652	1.06719e-35
LARP1	AP001453.2	-0.45674	2.87108e-37
LSM1	AP001453.2	0.413818	2.97159e-30
SNUPN	AP001453.2	0.485044	1.79438e-42
EIF3D	GLIDR	0.45068	3.2393e-36
NUDT10	SLC25A21-AS1	0.432326	3.72465e-33
EIF4E	SLC25A21-AS1	-0.439819	2.20854e-34
IFIT5	SLC25A21-AS1	0.499912	2.08321e-45
EIF4E	AL359091.1	-0.461927	3.4718e-38
CYFIP1	AC016876.1	-0.468198	2.56972e-39
NUDT10	AC093726.2	-0.452447	1.60587e-36
EIF4E	AC010883.1	-0.44642	1.72783e-35
EIF4E	AC073611.1	0.408085	2.16674e-29
EIF4E2	AC073611.1	0.482266	6.11697e-42
LARP1	AC073611.1	-0.509072	2.73644e-47
LSM1	AC073611.1	0.470106	1.15149e-39
SNUPN	AC073611.1	0.534242	9.16122e-53
NCBP2	AL391834.2	0.407998	2.23198e-29
IFIT5	AL391834.2	0.455301	5.12798e-37
CYFIP1	AC079414.3	-0.400214	3.11385e-28
EIF4E	AC079414.3	-0.459643	8.84188e-38
SNUPN	SNHG18	0.522499	3.74599e-50
NCBP3	AC106897.1	-0.424057	7.76041e-32
EIF3D	LINC00092	-0.474636	1.67666e-40
NUDT11	AL645608.6	0.445903	2.114e-35
EIF4E	AL645608.6	-0.445148	2.83558e-35
SNUPN	AC104964.3	-0.440908	1.45622e-34
DCPS	ZNF710-AS1	-0.448424	7.8845e-36
GEMIN5	AC004771.3	0.440456	1.73129e-34
LARP1	AC004771.3	0.478495	3.17516e-41
CYFIP1	AC125257.1	-0.429506	1.05908e-32
METTL1	AGAP2-AS1	0.810203	1.27514e-163
NUDT10	AC145098.1	-0.439809	2.2166e-34
CYFIP1	AC145098.1	0.589094	1.9573e-66
EIF4A1	LENG8-AS1	0.456125	3.67993e-37
NSUN2	AL022328.1	0.412485	4.73201e-30
EIF4E	AL022328.1	-0.582968	8.88784e-65
NCBP3	AL022328.1	0.486823	8.13442e-43
SNUPN	AL022328.1	-0.445168	2.81402e-35
NUDT10	NEAT1	-0.447761	1.02259e-35
NUDT3	AL390728.6	-0.417878	7.10767e-31
EIF4A1	AL390728.6	0.402544	1.4251e-28
EIF4E	AC120053.1	-0.505193	1.74166e-46
AGO2	FOXN3-AS1	-0.412648	4.47136e-30
LARP1	FOXN3-AS1	-0.41516	1.85565e-30
EIF4G3	FOXN3-AS1	-0.412032	5.53946e-30
SNUPN	FOXN3-AS1	0.440597	1.63998e-34
NUDT10	AC233976.1	0.49185	8.47661e-44
AGO2	TRAPPC12-AS1	0.424536	6.52333e-32
LARP1	TRAPPC12-AS1	0.479056	2.48889e-41
EIF4G3	TRAPPC12-AS1	0.404381	7.66331e-29
SNUPN	TRAPPC12-AS1	-0.454296	7.67527e-37
IFIT5	WDR11-AS1	0.423104	1.09539e-31
EIF4E	AL133325.3	-0.455154	5.44023e-37
EIF3D	ZFAS1	0.491514	9.87191e-44
NSUN2	AC092119.2	0.417619	7.79205e-31
EIF4E	AC092119.2	-0.469833	1.29176e-39
DCPS	AC087241.1	-0.413282	3.5842e-30
WDR4	AC012073.1	0.461126	4.82151e-38
DCPS	AC012073.1	0.401206	2.23445e-28
NUDT10	PSMB8-AS1	-0.419811	3.57251e-31
AGO2	PSMB8-AS1	-0.445563	2.41272e-35
LARP1	PSMB8-AS1	-0.44029	1.84474e-34
NUDT10	AC004158.1	0.475468	1.17332e-40
LARP1	LINC02328	-0.405528	5.19086e-29
DCPS	AC015912.3	0.430134	8.39721e-33
LARP1	AC015912.3	-0.456193	3.58118e-37
NUDT10	AP000721.2	0.484712	2.07925e-42
LARP1	AP000721.2	0.503006	4.89276e-46
SNUPN	AP000721.2	-0.424231	7.28512e-32
EIF3D	JMJD1C-AS1	0.465688	7.33342e-39
AGO2	AL121944.1	-0.418407	5.89109e-31
LARP1	AL121944.1	-0.450511	3.46242e-36
EIF4G3	AL121944.1	-0.465202	8.97233e-39
EIF4E1B	HTR5A-AS1	0.916708	1.64792e-279
EIF4E3	HTR5A-AS1	0.666119	1.04633e-90
EIF4A1	AC006329.1	-0.41811	6.54687e-31
EIF4E3	NR2F1-AS1	0.496419	1.05037e-44
EIF4A1	NR2F1-AS1	-0.427508	2.20708e-32
NSUN2	AL031600.1	0.418951	4.85474e-31
EIF4E	AL031600.1	-0.447467	1.14765e-35
NCBP3	AL031600.1	0.506458	9.54838e-47
EIF4A1	AL031600.1	0.469212	1.67814e-39
SNUPN	AL031600.1	-0.435876	9.85168e-34
NUDT10	AP001469.3	0.424649	6.26183e-32
CYFIP1	AP001469.3	-0.402908	1.26097e-28
EIF4E	AP001469.3	-0.409707	1.23994e-29
EIF4A1	AL122058.1	-0.426291	3.44517e-32
EIF4E	SBF2-AS1	0.539478	5.80951e-54
SNUPN	SBF2-AS1	0.495569	1.55323e-44
EIF4E	AP006621.2	-0.473152	3.16235e-40
NUDT10	AC062021.1	0.444123	4.22085e-35
NSUN2	AC127024.4	0.408575	1.8307e-29
NCBP3	AC127024.4	0.485699	1.34167e-42
EIF4A1	AC127024.4	0.461653	3.88437e-38
DCPS	AC092687.3	0.433605	2.31067e-33
LARP1	LINC02449	0.409995	1.12249e-29
SNUPN	LINC02449	-0.458929	1.18253e-37
EIF4E1B	AC092171.2	0.626841	1.7764e-77
EIF4E1B	HCG11	0.452169	1.79385e-36
EIF4E3	HCG11	0.495331	1.7323e-44
NUDT10	AC005696.4	0.482926	4.57691e-42
CYFIP1	AC005696.4	-0.437363	5.61781e-34
EIF4E1B	AC005696.4	0.420933	2.39136e-31
NUDT10	AL133465.1	0.453611	1.00956e-36
NUDT10	LBX2-AS1	-0.477674	4.53242e-41
LARP1	LINC02482	-0.494151	2.97384e-44
LSM1	LINC02482	0.430852	6.43755e-33
SNUPN	LINC02482	0.409383	1.38646e-29
EIF4E	AC007220.1	-0.432278	3.79184e-33
EIF4E	AL162431.2	-0.495994	1.27756e-44
EIF4E	VASH1-AS1	-0.416663	1.09261e-30
EIF4E	AL590666.2	-0.489341	2.6335e-43
SNUPN	AL590666.2	-0.451984	1.93089e-36
EIF4E3	AC008735.2	-0.411104	7.64785e-30
NCBP3	AC008735.2	0.471628	6.04601e-40
EIF4A1	AC008735.2	0.53544	4.89486e-53
NUDT10	ADGRA1-AS1	0.48653	9.26781e-43
NUDT11	ADGRA1-AS1	0.416313	1.23656e-30
SNUPN	ADGRA1-AS1	-0.452262	1.72864e-36
NCBP3	TMEM147-AS1	0.406344	3.93074e-29
NUDT10	WAC-AS1	0.460807	5.49576e-38
CYFIP1	LINC01736	0.560405	5.75023e-59
EIF4G3	PXN-AS1	-0.413933	2.85384e-30
GEMIN5	U62317.2	-0.41087	8.29267e-30
LARP1	APTR	-0.471489	6.41387e-40
LSM1	APTR	0.443921	4.56261e-35
AGO2	LINC00928	0.462136	3.18639e-38
NCBP3	LINC00928	0.431346	5.36098e-33
SNUPN	LINC00928	-0.463502	1.81435e-38
AGO2	AC026801.2	-0.465923	6.64873e-39
EIF3D	AC026801.2	-0.420986	2.34661e-31
SNUPN	AC026801.2	0.445627	2.35387e-35
CYFIP1	RPARP-AS1	-0.473056	3.29493e-40
AGO2	NCAM1-AS1	0.473994	2.20708e-40
EIF4E	NCAM1-AS1	-0.517491	4.53632e-49
EIF4E2	NCAM1-AS1	-0.419346	4.21647e-31
NCBP3	NCAM1-AS1	0.492661	5.86619e-44
SNUPN	NCAM1-AS1	-0.552973	3.78028e-57
EIF4E	AL513320.1	-0.531161	4.54126e-52
LARP1	AC093157.1	-0.52107	7.66629e-50
LSM1	AC093157.1	0.534251	9.12132e-53
EIF4E3	U91328.1	0.44386	4.67252e-35
NUDT10	HCP5	-0.438336	3.88451e-34
DCPS	AP001486.2	-0.501441	1.02e-45
NUDT11	AP001486.2	0.41482	2.09124e-30
EIF4E1B	AP001486.2	0.45636	3.34717e-37
EIF4E3	AP001486.2	0.462287	2.99411e-38
EIF4A1	AP001486.2	-0.418152	6.44901e-31
SNUPN	AP001486.2	-0.40038	2.94657e-28
EIF4E1B	RFPL1S	0.87791	8.72435e-225
EIF4E3	RFPL1S	0.632062	3.98872e-79
LARP1	RFPL1S	0.450886	2.98453e-36
CYFIP1	SNAI3-AS1	-0.431428	5.20076e-33
EIF4E1B	SNAI3-AS1	0.707258	6.41338e-107
EIF4E3	SNAI3-AS1	0.454693	6.54586e-37
EIF4A1	SNAI3-AS1	-0.430311	7.86673e-33
NUDT10	SOX1-OT	0.426588	3.09087e-32
NUDT3	AL354836.1	-0.420334	2.96321e-31
EIF4E3	AL354836.1	-0.406906	3.24405e-29
EIF4A1	AL354836.1	0.431819	4.49755e-33
EIF4E	AC009283.1	-0.514339	2.1337e-48
NSUN2	VPS9D1-AS1	0.425132	5.25355e-32
EIF4A1	VPS9D1-AS1	0.435104	1.31753e-33
LARP1	AL133342.1	-0.495989	1.28035e-44
SNUPN	AL133342.1	0.433496	2.40708e-33
DCPS	AC106782.2	0.40392	8.95639e-29
NUDT10	AC017100.1	0.514865	1.64983e-48
LARP1	FOXD3-AS1	-0.453628	1.00254e-36
DCPS	EMX2OS	-0.439342	2.6494e-34
EIF4E1B	EMX2OS	0.627355	1.22607e-77
EIF4E3	EMX2OS	0.53488	6.56449e-53
EIF4E1B	AC124016.2	0.483956	2.90492e-42
NCBP3	AC006213.5	0.410197	1.04688e-29
LARP1	AC011445.2	-0.52791	2.41537e-51
NUDT10	AC009812.1	0.403808	9.30253e-29
IFIT5	AC048382.5	0.418627	5.44706e-31
WDR4	AC010501.1	-0.426827	2.83217e-32
EIF4A1	AC010501.1	-0.437142	6.10957e-34
EIF4E1B	AC106881.1	0.579089	9.55371e-64
EIF4E3	AC106881.1	0.532615	2.13764e-52
CYFIP1	AC000068.2	-0.42204	1.60715e-31
EIF4E	AC000068.2	-0.462361	2.90416e-38
EIF4E	AC015961.2	-0.470444	9.98067e-40
AGO2	AC067852.3	0.455901	4.02735e-37
EIF4E	AC067852.3	-0.434874	1.43625e-33
LARP1	AC067852.3	0.501463	1.00952e-45
NCBP3	AC067852.3	0.475972	9.44671e-41
SNUPN	AC067852.3	-0.510771	1.20726e-47
NUDT10	AC127070.2	0.466037	6.34223e-39
EIF4E	AC025171.4	-0.533405	1.41788e-52
NUDT10	LINC00237	0.550912	1.18514e-56
EIF3D	LINC00237	0.481661	7.97792e-42
NUDT3	AC092691.1	0.505771	1.32392e-46
LARP1	AC092691.1	0.473233	3.05543e-40
NSUN2	PSMA3-AS1	0.462802	2.4224e-38
EIF4E	PSMA3-AS1	-0.427417	2.28269e-32
NCBP3	PSMA3-AS1	0.471926	5.32703e-40
AGO2	AC108010.1	0.58706	7.00944e-66
LARP1	AC108010.1	0.535332	5.18136e-53
NCBP3	AC108010.1	0.534259	9.08237e-53
EIF4G3	AC108010.1	0.453329	1.12983e-36
SNUPN	AC108010.1	-0.42042	2.87338e-31
EIF4E	AC005519.1	-0.443731	4.91194e-35
NCBP3	AC005519.1	0.604844	7.30719e-71
EIF4A1	AC005519.1	0.481213	9.70806e-42
SNUPN	AC005519.1	-0.444025	4.38318e-35
NUDT10	AC023301.1	0.533422	1.40561e-52
EIF4E1B	AC023301.1	0.573576	2.6448e-62
NUDT3	LINC01128	0.439727	2.28733e-34
EIF4G3	LINC01128	0.469766	1.32908e-39
EIF4E	AL359881.3	-0.449285	5.61827e-36
LARP1	AC027644.3	-0.458718	1.28852e-37
EIF4G3	AC027644.3	-0.466604	5.0057e-39
DCPS	AL591848.4	-0.400069	3.26902e-28
LARP1	AL591848.4	0.404318	7.82831e-29
SNUPN	AL591848.4	-0.449028	6.21636e-36
EIF4E1B	MIAT	0.428544	1.50914e-32
NUDT10	PAXIP1-AS2	-0.488935	3.16025e-43
DCPS	AC027307.2	0.430325	7.82698e-33
NUDT10	AC027307.2	-0.504577	2.33212e-46
EIF4E1B	AC021016.2	0.444875	3.15237e-35
EIF4E3	AC021016.2	0.43922	2.77552e-34
EIF4A1	AC021016.2	-0.452621	1.49835e-36
AGO2	RAB11B-AS1	-0.433745	2.19327e-33
LARP1	RAB11B-AS1	-0.59835	5.2395e-69
EIF4G3	RAB11B-AS1	-0.426877	2.78074e-32
SNUPN	RAB11B-AS1	0.417341	8.59668e-31
CYFIP1	AC244021.1	0.532253	2.57998e-52
NUDT10	AP000350.5	0.40072	2.6293e-28
CYFIP1	AP000350.5	-0.469316	1.6065e-39
LARP1	AL392172.1	-0.543437	6.98719e-55
LSM1	AL392172.1	0.506855	7.90263e-47
EIF4E	AL359881.2	-0.502922	5.09011e-46
EIF4E	AC027348.1	-0.470239	1.08843e-39
EIF4E	AC087741.1	-0.505974	1.20221e-46
NCBP3	AC087741.1	0.412228	5.176e-30
NCBP3	AC015813.1	0.446107	1.95231e-35
EIF4A1	AC015813.1	0.405578	5.10298e-29
NSUN2	RUSC1-AS1	0.488781	3.38658e-43
NUDT3	RUSC1-AS1	-0.406562	3.64932e-29
EIF4E	RUSC1-AS1	-0.47487	1.51696e-40
NCBP3	RUSC1-AS1	0.408646	1.78652e-29
EIF4A1	RUSC1-AS1	0.46132	4.45336e-38
NUDT10	AF106564.1	0.499487	2.53885e-45
EIF4E1B	AF106564.1	0.745628	8.12408e-125
EIF4E3	AF106564.1	0.543552	6.56797e-55
NUDT10	HAR1A	0.477048	5.94032e-41
CYFIP1	HAR1A	-0.473312	2.95306e-40
EIF4E1B	HAR1A	0.725684	3.91934e-115
EIF4E3	HAR1A	0.471599	6.12083e-40
EIF4E	AL162511.1	-0.430836	6.47737e-33
EIF4E1B	AC005330.1	0.588624	2.63033e-66
EIF4E3	AC005330.1	0.49912	3.01153e-45
EIF4A1	AC005330.1	-0.40458	7.16155e-29
NUDT10	HAR1B	0.439287	2.7052e-34
CYFIP1	HAR1B	-0.437728	4.89305e-34
EIF4E1B	HAR1B	0.548987	3.41872e-56
LARP1	YTHDF3-AS1	-0.4697	1.36629e-39
EIF4G3	YTHDF3-AS1	-0.429529	1.05015e-32
DCPS	AC104836.1	-0.43216	3.96223e-33
EIF4E1B	AC104836.1	0.511618	8.01604e-48
EIF4E3	AC104836.1	0.593158	1.48758e-67
EIF4A1	AC104836.1	-0.519607	1.58954e-49
EIF3D	SNHG1	0.467024	4.20094e-39
EIF4E	AL117379.1	-0.414509	2.33273e-30
EIF4E	AC126118.1	-0.517218	5.18908e-49
NCBP3	AL359715.1	0.400451	2.87729e-28
NSUN2	AC114730.3	0.404352	7.73742e-29
EIF4E	AC114730.3	-0.535564	4.58709e-53
NCBP3	AC114730.3	0.429026	1.26405e-32
EIF4A1	AC114730.3	0.419455	4.05615e-31
EIF4E3	AC010973.2	-0.435979	9.47626e-34
DCPS	SNHG14	-0.447	1.37775e-35
AGO2	SNHG14	0.439667	2.33998e-34
LARP1	SNHG14	0.477242	5.46454e-41
SNUPN	AC007406.5	-0.401052	2.3531e-28
GEMIN5	AC068338.3	-0.427342	2.34599e-32
DCPS	AC022400.1	-0.46509	9.40252e-39
EIF4E1B	AC022400.1	0.730457	2.26334e-117
EIF4E3	AC022400.1	0.536434	2.90494e-53
LARP1	AC022400.1	0.414637	2.23047e-30
NCBP1	FGD5-AS1	0.402052	1.68183e-28
EIF4E1B	AC015726.1	0.615859	4.14004e-74
DCPS	PANTR1	0.419473	4.0298e-31
DCPS	AL596244.1	-0.411902	5.79613e-30
EIF4E1B	AL596244.1	0.450463	3.52849e-36
LARP1	AL596244.1	0.456273	3.46759e-37
LSM1	AL596244.1	-0.418887	4.96601e-31
SNUPN	AL596244.1	-0.412216	5.1973e-30
EIF4E1B	HAS2-AS1	-0.409829	1.18872e-29
LSM1	HAS2-AS1	0.419013	4.74821e-31
CYFIP1	AC006538.1	-0.401179	2.25468e-28
EIF4E1B	AC006538.1	0.455645	4.46482e-37
EIF4A1	AC006538.1	-0.407666	2.50135e-29
AGO2	LINC01184	-0.408379	1.95829e-29
NUDT11	AL139286.2	0.407489	2.6574e-29
EIF4E1B	AC008897.3	0.47024	1.08808e-39
EIF4A1	AC008897.3	-0.419994	3.34618e-31
DCPS	SNHG16	0.425876	4.00711e-32
EIF3D	SNHG16	0.400704	2.64318e-28
LSM1	SNHG16	0.452707	1.44802e-36
EIF4E1B	AL365181.4	0.462758	2.46658e-38
LARP1	AC040169.1	-0.460487	6.26356e-38
NSUN2	AC004908.1	0.41782	7.25435e-31
AGO2	AC004908.1	0.471085	7.61003e-40
EIF4E	AC004908.1	-0.400529	2.80329e-28
NCBP3	AC004908.1	0.550729	1.31087e-56
SNUPN	AC004908.1	-0.411316	7.10531e-30
NUDT11	LINC02593	0.400484	2.84586e-28
EIF4E	LINC02593	-0.426863	2.79561e-32
NUDT10	LINC01137	-0.456602	3.03592e-37
AGO2	LINC01137	-0.416063	1.35041e-30
LARP1	LINC01137	-0.465113	9.31018e-39
SNUPN	LINC01137	0.437945	4.50629e-34
EIF4E	H1FX-AS1	-0.447273	1.23811e-35
CYFIP1	AL161785.1	0.623018	2.73661e-76
EIF4E1B	PRKAG2-AS1	0.7115	9.40898e-109
EIF4E3	PRKAG2-AS1	0.526059	6.20365e-51
GEMIN5	PRKAG2-AS1	-0.448481	7.70898e-36
NCBP3	PRKAG2-AS1	-0.453537	1.03981e-36
EIF3D	AC021188.1	0.408136	2.12864e-29
EIF4E1B	AC010980.2	0.585786	1.5519e-65
EIF4E3	AC010980.2	0.459771	8.39316e-38
DCPS	LINC00320	-0.408591	1.82065e-29
NSUN2	Z83843.1	0.415257	1.79369e-30
EIF4E	Z83843.1	-0.456182	3.59715e-37
NCBP3	Z83843.1	0.462694	2.53182e-38
SNUPN	Z83843.1	-0.433075	2.81652e-33
IFIT5	LINC00836	0.413042	3.89733e-30
NSUN2	AL031186.1	0.419749	3.65299e-31
EIF4E	AL031186.1	-0.405113	5.97628e-29
NSUN2	AC132872.3	0.411577	6.48987e-30
NUDT3	AC132872.3	-0.408868	1.65536e-29
NCBP3	AC132872.3	0.443887	4.62299e-35
EIF4A1	AC132872.3	0.603286	2.05492e-70
NUDT10	DNAJC3-DT	0.412485	4.73233e-30
DCPS	CYTOR	0.428123	1.76137e-32
EIF4E	CYTOR	0.549576	2.47397e-56
EIF4E2	CYTOR	0.445532	2.44193e-35
LARP1	CYTOR	-0.514542	1.93167e-48
LSM1	CYTOR	0.461775	3.69526e-38
SNUPN	CYTOR	0.580076	5.23882e-64
DCPS	AC138207.2	0.421928	1.67314e-31
LARP1	AC138207.2	-0.494036	3.13417e-44
EIF4G3	AC138207.2	-0.445567	2.40959e-35
CYFIP1	AL133264.2	0.408902	1.63592e-29
NUDT3	AC004253.1	-0.412573	4.58877e-30
NUDT3	AC234775.3	0.52082	8.68516e-50
AGO2	AC234775.3	0.47862	3.00724e-41
LARP1	AC234775.3	0.630119	1.65258e-78
EIF4G3	AC234775.3	0.472912	3.5028e-40
LSM1	AC234775.3	-0.409234	1.45943e-29
SNUPN	AC234775.3	-0.43421	1.8426e-33
NUDT10	AL662844.4	0.447401	1.17748e-35
CYFIP1	AL662844.4	-0.468266	2.49739e-39
EIF4E1B	AL662844.4	0.593843	9.60069e-68
EIF4E	AP000892.2	-0.425079	5.3566e-32
NUDT10	AL354892.2	0.513931	2.60447e-48
EIF3D	AL354892.2	0.518102	3.35301e-49
EIF4E	CPNE8-AS1	0.413269	3.59996e-30
SNUPN	CPNE8-AS1	0.418346	6.02031e-31
AGO2	SCAMP1-AS1	-0.446406	1.73748e-35
LARP1	SCAMP1-AS1	-0.408977	1.59439e-29
EIF4G3	SCAMP1-AS1	-0.508592	3.44459e-47
LARP1	AC133552.5	-0.410604	9.09463e-30
EIF4G3	AC133552.5	-0.441887	9.9986e-35
LARP1	AC008764.2	0.489131	2.89404e-43
EIF4E	AC022098.1	-0.422964	1.15204e-31
NCBP3	AC022098.1	0.456097	3.72174e-37
METTL1	AC025165.4	0.568518	5.2706e-61
AGO2	AL450263.1	0.505291	1.66257e-46
LARP1	AL450263.1	0.570777	1.39424e-61
NCBP3	AL450263.1	0.437673	4.99611e-34
LSM1	AL450263.1	-0.441416	1.19852e-34
SNUPN	AL450263.1	-0.525905	6.70821e-51
DCPS	AC105383.1	-0.429847	9.33806e-33
NUDT10	TOB1-AS1	0.410579	9.17384e-30
CYFIP1	TOB1-AS1	-0.516175	8.67465e-49
EIF4E	AC110285.1	-0.433196	2.69194e-33
EIF4E	AL160006.1	-0.448853	6.65978e-36
NCBP3	AL160006.1	0.420201	3.10735e-31
EIF4G3	AC242842.1	-0.409895	1.16204e-29
NUDT10	AC016717.2	0.559009	1.27193e-58
EIF4E1B	AC016717.2	0.502284	6.87083e-46
LARP1	AC016717.2	0.403273	1.1147e-28
SNUPN	DCST1-AS1	0.404761	6.73694e-29
NSUN2	AC009120.3	0.431455	5.14869e-33
AGO2	AC009120.3	0.450793	3.09665e-36
EIF4E	AC009120.3	-0.421702	1.81493e-31
LARP1	AC009120.3	0.464655	1.126e-38
NCBP3	AC009120.3	0.50702	7.30482e-47
SNUPN	AC009120.3	-0.434234	1.82577e-33
EIF4E	LINC01089	-0.463345	1.93619e-38
EIF4E1B	AC005726.3	0.703129	3.63688e-105
GEMIN5	AC005726.3	-0.419885	3.47953e-31
SNUPN	PRKCZ-AS1	-0.421378	2.03852e-31
LARP1	AC002456.1	-0.485081	1.76513e-42
SNUPN	AC002456.1	0.413223	3.65873e-30
IFIT5	AL731571.1	0.428973	1.28905e-32
LARP1	AC091729.3	-0.418178	6.3893e-31
CYFIP1	ITGB2-AS1	0.441911	9.90716e-35
NUDT10	AC024560.3	0.402139	1.63334e-28
EIF4E	AL360181.2	-0.444973	3.03558e-35
NCBP3	AL360181.2	0.42519	5.14372e-32
EIF4A1	AL360181.2	0.451528	2.31415e-36
EIF4E1B	AP003355.2	0.909358	2.63675e-267
EIF4E3	AP003355.2	0.627311	1.26566e-77
EIF3D	AC002310.1	0.405829	4.68577e-29
NSUN2	AL365330.1	0.403128	1.17054e-28
NCBP3	AL365330.1	0.501658	9.21752e-46
EIF4A1	AL365330.1	0.545748	2.00294e-55
AGO2	LINC00900	-0.404801	6.64601e-29
EIF4E	LINC00900	0.457951	1.75905e-37
SNUPN	LINC00900	0.505722	1.3548e-46
EIF4E1B	LINC02217	0.867342	4.35856e-213
EIF4E3	LINC02217	0.63827	3.96624e-81
DCPS	PITPNA-AS1	0.412011	5.5804e-30
LARP1	PITPNA-AS1	-0.447442	1.15892e-35
EIF4G3	PITPNA-AS1	-0.446687	1.55696e-35
LSM1	PITPNA-AS1	0.43583	1.00256e-33
DCPS	AC093110.1	-0.456163	3.62376e-37
AGO2	AC093110.1	0.463936	1.51672e-38
EIF4E2	AC093110.1	-0.436184	8.77124e-34
LARP1	AC093110.1	0.439955	2.09624e-34
NCBP3	AC093110.1	0.478341	3.39465e-41
SNUPN	AC093110.1	-0.45139	2.44438e-36
WDR4	WDFY3-AS2	-0.405682	4.92611e-29
DCPS	WDFY3-AS2	-0.434303	1.77923e-33
IFIT5	WDFY3-AS2	0.430521	7.27837e-33
EIF4E	AC034236.2	-0.444708	3.36388e-35
NUDT10	AC140912.1	0.44859	7.38673e-36
EIF4E	AC107375.1	-0.524759	1.1992e-50
SNUPN	AC107375.1	-0.469564	1.44714e-39
NUDT10	AL031658.2	0.481054	1.04116e-41
CYFIP1	AL031658.2	-0.472564	4.06234e-40
CYFIP1	AC090559.1	0.712167	4.80936e-109
CYFIP1	AP000439.3	0.415333	1.74653e-30
LARP1	AC012146.1	-0.605577	4.48539e-71
EIF4G3	AC012146.1	-0.441593	1.11954e-34
LSM1	AC012146.1	0.564453	5.62175e-60
SNUPN	AC012146.1	0.464875	1.02784e-38
EIF4E	MIR9-3HG	-0.518298	3.04363e-49
SNUPN	MIR9-3HG	-0.449718	4.73602e-36
DCPS	PVT1	0.436412	8.04826e-34
EIF4E	PVT1	0.424482	6.65096e-32
LARP1	PVT1	-0.422126	1.55795e-31
LSM1	PVT1	0.40024	3.08718e-28
SNUPN	PVT1	0.466583	5.04962e-39
AGO2	AL049840.1	0.480589	1.27573e-41
NCBP3	AL049840.1	0.574153	1.8742e-62
EIF4A1	AL049840.1	0.441681	1.08223e-34
SNUPN	AL049840.1	-0.402621	1.38903e-28
LARP1	AL035413.1	-0.444658	3.42939e-35
DCPS	OTUD6B-AS1	-0.481267	9.48214e-42
EIF4E3	OTUD6B-AS1	0.477503	4.88085e-41
DCPS	KMT2E-AS1	0.42857	1.495e-32
LARP1	KMT2E-AS1	-0.500715	1.43265e-45
EIF4E1B	AL365361.1	0.71434	5.3356e-110
EIF4E3	AL365361.1	0.49811	4.81091e-45
DCPS	AC091563.1	-0.413494	3.3277e-30
SNUPN	LINC02587	0.406565	3.6449e-29
EIF4E	AC110285.2	-0.423393	9.86607e-32
NSUN2	AC015849.3	0.425547	4.51726e-32
AGO2	AC015849.3	0.500943	1.2879e-45
NCBP3	AC015849.3	0.601009	9.22012e-70
EIF4E	AL159169.2	-0.4457	2.28775e-35
EIF4E1B	AC021683.1	0.744281	3.91136e-124
EIF4E3	AC021683.1	0.529372	1.142e-51
NUDT10	MIR124-2HG	0.555239	1.06671e-57
CYFIP1	MIR124-2HG	-0.502211	7.10897e-46
EIF4E1B	MIR124-2HG	0.603992	1.28775e-70
EIF4E	AC021739.5	-0.471316	6.90298e-40
EIF4E	Z69706.1	-0.402116	1.64633e-28
NCBP3	NFYC-AS1	0.409642	1.2678e-29
EIF4G3	NFYC-AS1	0.402824	1.29708e-28
NUDT10	CARD8-AS1	-0.403872	9.10331e-29
CYFIP1	CARD8-AS1	0.408873	1.65251e-29
EIF4E	CARD8-AS1	0.491347	1.06479e-43
LARP1	CARD8-AS1	-0.560632	5.05029e-59
LSM1	CARD8-AS1	0.540726	2.98818e-54
SNUPN	CARD8-AS1	0.517031	5.69171e-49
NSUN2	AL355075.2	0.406284	4.01235e-29
AGO2	AL355075.2	0.426879	2.7794e-32
NCBP3	AL355075.2	0.561832	2.54177e-59
EIF4A1	AL355075.2	0.526327	5.41387e-51
SNUPN	AL355075.2	-0.412792	4.25224e-30
EIF4E3	AL121760.1	0.457809	1.86327e-37
LARP1	HDHD5-AS1	-0.415811	1.47571e-30
AGO2	AP003392.1	0.451408	2.42676e-36
NCBP3	AP003392.1	0.547099	9.60342e-56
EIF4A1	AP003392.1	0.472888	3.53905e-40
AGO2	AC098487.1	-0.438707	3.37348e-34
LARP1	AC098487.1	-0.407904	2.30572e-29
EIF4G3	AC098487.1	-0.468546	2.22066e-39
DCPS	AC107398.3	-0.450937	2.92574e-36
EIF4E1B	AC107398.3	0.51474	1.75347e-48
EIF4E3	AC107398.3	0.502813	5.35839e-46
LARP1	ZNF582-AS1	-0.448195	8.62604e-36
EIF4E	TTC28-AS1	-0.496315	1.10201e-44
EIF3D	TTC28-AS1	0.48354	3.49114e-42
LARP1	AC093458.1	0.400944	2.43917e-28
AGO2	AC124312.3	0.485043	1.79521e-42
NUDT10	CISTR	0.443676	5.01635e-35
CYFIP1	CISTR	-0.400844	2.52241e-28
EIF4A1	AC020916.1	0.45616	3.62931e-37
EIF4E	SLC9A3-AS1	-0.474114	2.09667e-40
CYFIP1	LINC01141	0.407887	2.31847e-29
EIF4E	AC008610.1	-0.42638	3.33479e-32
EIF4E	AL513534.1	-0.47714	5.70911e-41
LARP1	LINC02001	-0.512854	4.40142e-48
LSM1	LINC02001	0.418733	5.2458e-31
DCPS	AL158212.3	-0.514144	2.34741e-48
NUDT10	AL158212.3	0.430116	8.45586e-33
NUDT3	AL158212.3	0.427239	2.43628e-32
EIF4E1B	AL158212.3	0.531891	3.11256e-52
EIF4E3	AL158212.3	0.444968	3.04076e-35
LARP1	AL158212.3	0.586539	9.70802e-66
LSM1	AL158212.3	-0.436286	8.44027e-34
SNUPN	AL158212.3	-0.456739	2.87246e-37
NUDT10	AC015908.3	-0.43621	8.68636e-34
SNUPN	AC015908.3	0.453818	9.29428e-37
DCPS	ACAP2-IT1	-0.471893	5.40211e-40
EIF4E1B	ACAP2-IT1	0.636705	1.28143e-80
EIF4E3	ACAP2-IT1	0.461229	4.62261e-38
LARP1	ACAP2-IT1	0.589129	1.91391e-66
CYFIP1	AL118558.4	-0.401629	1.93877e-28
EIF4E	AC092171.4	-0.447627	1.0779e-35
NCBP3	AL512791.1	0.505969	1.20484e-46
EIF4E	AC009041.2	-0.497815	5.51562e-45
SNUPN	AC009041.2	-0.41864	5.4216e-31
DCPS	AL109741.1	-0.482651	5.16397e-42
AGO2	AL354733.3	0.428014	1.8338e-32
NCBP3	AL354733.3	0.463804	1.60168e-38
AGO2	AF131215.5	0.429269	1.15584e-32
NCBP2	AF131215.5	0.43321	2.67854e-33
SNUPN	AF131215.5	-0.449967	4.29409e-36
EIF4E	ZNF32-AS1	-0.436849	6.82463e-34
NCBP3	ZNF32-AS1	0.428043	1.81448e-32
NUDT10	AC004067.1	-0.433116	2.77388e-33
NUDT11	AC004067.1	-0.448443	7.82453e-36
EIF4E	AC009118.3	-0.448201	8.60382e-36
NUDT10	LINC01521	0.455363	5.00109e-37
AGO2	LINC01521	0.402911	1.25949e-28
LARP1	LINC01521	0.511902	6.98579e-48
SNUPN	LINC01521	-0.405032	6.14393e-29
