# Supplementary material for: M7G-related LncRNAs: A comprehensive analysis of the prognosis and immunity in glioma
Source: Front Genet. 2022 Nov 16;13:961278. doi: 10.3389/fgene.2022.961278 (PMC9708876; doi:10.3389/fgene.2022.961278)
Supplement: Supplementary file 2 [file Table4.XLS]

8 survival-related m7G lncRNAs in the prognostic classifier associated with overall survival in the TCGA
gene	coef	HR	HR.95L	HR.95H	pvalue
AC092718.4	0.620302782	1.859490976	1.153204469	2.998346592	0.01093587
LINC00092	0.492232265	1.635964052	1.153696014	2.319829787	0.005739957
AC145098.1	0.724211508	2.063103717	1.322217774	3.219134571	0.001420581
SNAI3-AS1	-0.922536934	0.397509306	0.173789233	0.909225764	0.028860093
AC048382.5	-0.739961752	0.477132164	0.26691468	0.85291338	0.012532206
AC127070.2	-0.846208391	0.429038598	0.242234089	0.759901796	0.003715513
AL731571.1	-0.924348861	0.3967897	0.162191219	0.970718807	0.042860033
AL159169.2	-0.807182397	0.446113267	0.271247381	0.733710485	0.00147412
