# Supplementary material for: M7G-related LncRNAs: A comprehensive analysis of the prognosis and immunity in glioma
Source: Front Genet. 2022 Nov 16;13:961278. doi: 10.3389/fgene.2022.961278 (PMC9708876; doi:10.3389/fgene.2022.961278)
Supplement: Supplementary file 4 [file Table3.XLS]

The prognostic relationship of m7G- related lncRNAs was assessed by univariate Cox regression
gene	KM	B	SE	HR	HR.95L	HR.95H	pvalue
AC092111.1	3.33E-16	-0.578641965	0.057801606	0.560659245	0.500608445	0.627913476	1.37E-23
AL021395.1	3.29E-09	-0.708148925	0.14257018	0.49255511	0.372476495	0.651344554	6.80E-07
AC104825.1	0	-1.146423897	0.092270489	0.317771122	0.265200077	0.380763412	1.92E-35
AL031710.1	4.15E-08	-0.728692336	0.172611133	0.482539577	0.344037732	0.676799146	2.43E-05
AC087742.1	7.86E-13	-1.0998846	0.139808172	0.332909499	0.253116966	0.437855812	3.63E-15
DLGAP1-AS4	0.003754788	-0.226767054	0.067666135	0.797106443	0.69810187	0.910151812	0.000804437
AC004233.3	2.01E-13	-0.702685583	0.086010943	0.495253472	0.418422357	0.58619239	3.09E-16
AC087481.3	0.002274525	-0.447713606	0.100674167	0.639087689	0.524646096	0.778492544	8.70E-06
LINC02440	0	-0.585852653	0.062301517	0.556631046	0.492647494	0.628924587	5.28E-21
AL023803.1	0.001826901	0.381688293	0.083510633	1.46475544	1.243600075	1.725239923	4.86E-06
AC139768.1	1.26E-12	-0.613913096	0.07785458	0.541228839	0.464634005	0.630450319	3.14E-15
AL513477.2	8.27E-07	-0.672662312	0.136194645	0.510348062	0.390784543	0.666492953	7.85E-07
MYCNOS	1.11E-16	-1.544192754	0.202625811	0.213484136	0.143512657	0.317571128	2.52E-14
AC027130.1	0	-0.920088568	0.098547768	0.398483747	0.328493364	0.483386619	9.96E-21
LINC00982	0.000958733	-0.237023291	0.084914761	0.788972912	0.668009313	0.931840685	0.005249542
AC122129.1	3.03E-10	-0.780060548	0.106293712	0.458378256	0.37217452	0.564548659	2.16E-13
AC124312.2	0	-0.337490153	0.037012333	0.713559001	0.663628354	0.767246373	7.63E-20
LINC01918	8.30E-13	-0.910813332	0.119204101	0.402196971	0.318399283	0.508048894	2.16E-14
FAM181A-AS1	0	0.592194468	0.053367782	1.807951556	1.62839609	2.007305748	1.30E-28
AL355574.1	2.63E-14	-0.960755243	0.095092925	0.382603818	0.317545568	0.460991103	5.34E-24
LINC01135	3.02E-08	-1.145382449	0.176612564	0.318102237	0.225026588	0.449675898	8.86E-11
AC114947.2	6.89E-08	-0.716277758	0.124944077	0.488567442	0.382447592	0.624132954	9.88E-09
AL450384.2	0	-1.301308478	0.126634269	0.272175425	0.21235262	0.348851178	9.03E-25
AC005586.1	0.009409259	-0.525131934	0.12051093	0.591477323	0.467045303	0.749061004	1.32E-05
DRAIC	0	-2.088993496	0.210947114	0.12381169	0.081884772	0.187206171	4.04E-23
AC068152.1	1.27E-06	-0.79231195	0.138591969	0.452796741	0.345090969	0.594118383	1.09E-08
LINC01963	3.81E-09	-0.214818922	0.032273721	0.806687501	0.757240593	0.859363232	2.81E-11
MID1IP1-AS1	1.03E-07	-0.291650484	0.065156924	0.747029589	0.657470285	0.848788484	7.60E-06
PRRT3-AS1	1.37E-09	0.598975181	0.080746885	1.820252415	1.553816549	2.132374544	1.19E-13
AL049749.1	0	-0.626242702	0.067578002	0.534596671	0.468277995	0.61030756	1.92E-20
AC010761.1	0.007830374	0.477342368	0.0937755	1.611785174	1.341174557	1.936997263	3.58E-07
AL136964.1	0	-2.219754818	0.223848398	0.108635741	0.07005395	0.168466221	3.54E-23
AL355974.2	0	0.05922969	0.00489854	1.061018918	1.050880862	1.071254778	1.17E-33
LINC02381	1.22E-15	0.157830283	0.018962713	1.170967444	1.128245812	1.215306754	8.56E-17
MAFG-DT	0.00186651	-0.346882955	0.098625472	0.706888061	0.582640263	0.857631652	0.000436168
HOTAIRM1	0	0.088503148	0.009357291	1.092537692	1.072683223	1.11275965	3.13E-21
AC073389.3	0	-1.548470367	0.130349994	0.212572884	0.164646972	0.274449207	1.52E-32
NALT1	0.000509194	-0.432722511	0.111940008	0.648740485	0.520939746	0.807894234	0.000110787
LINC00632	0	-1.296541594	0.12373156	0.27347595	0.214584647	0.348529573	1.08E-25
AC135050.6	0.001075327	0.249329238	0.051898731	1.28316443	1.159060305	1.420556763	1.55E-06
AC069224.1	3.44E-11	-1.076735942	0.142015569	0.340705796	0.257926313	0.450052723	3.41E-14
AC015967.1	0	-1.798238351	0.17531041	0.165590343	0.117438505	0.233485276	1.10E-24
SLC25A25-AS1	1.91E-05	-0.726940754	0.12702328	0.483385526	0.376852352	0.620034784	1.05E-08
AP002360.3	6.66E-15	-0.756976507	0.090796264	0.469082553	0.392611811	0.560447841	7.61E-17
DPP10-AS1	2.22E-16	-0.672220203	0.09284882	0.510573741	0.425623321	0.612479468	4.49E-13
AL049597.2	8.02E-08	0.592386396	0.096155957	1.808298587	1.497690395	2.183324266	7.24E-10
AL035461.2	1.22E-05	0.302350979	0.05518343	1.35303603	1.214331166	1.507584217	4.28E-08
RGMB-AS1	0	-1.289819396	0.16111895	0.275320503	0.200767705	0.377557631	1.19E-15
AL583856.2	0	-1.746058739	0.172050377	0.174460183	0.124522198	0.244425139	3.36E-24
AL022313.4	0	-0.268436293	0.028598471	0.76457413	0.722897191	0.808653856	6.21E-21
AC009102.2	0	-0.727624906	0.06744484	0.48305493	0.423240644	0.551322441	3.90E-27
AC008780.2	0.000560268	-0.255680432	0.086166625	0.774389399	0.654054947	0.916863245	0.00300448
AL445524.1	0	0.823755511	0.070713639	2.279042755	1.984087925	2.617845618	2.32E-31
LINC00665	9.11E-14	0.630241233	0.064294274	1.878063576	1.655704788	2.130284832	1.10E-22
BLACAT1	0	-1.703915613	0.215801429	0.181969605	0.119208807	0.277772573	2.89E-15
AC025162.2	0	-1.684862448	0.175374935	0.185469942	0.131520703	0.261548932	7.45E-22
AL391807.1	3.33E-16	-0.339939441	0.041419262	0.711813428	0.656311534	0.772008917	2.26E-16
AC007608.3	0	-1.897560029	0.239573366	0.149934008	0.093750789	0.239786854	2.36E-15
AC104083.1	5.13E-14	-0.394859023	0.055787178	0.673775019	0.603988643	0.75162469	1.46E-12
LINC00294	0	-0.550692674	0.058116474	0.576550311	0.51447986	0.646109375	2.65E-21
AL031665.2	1.57E-06	0.412212537	0.058139908	1.510155367	1.347512651	1.692428809	1.34E-12
AP000911.1	0	-1.098831592	0.106133992	0.33326024	0.270671223	0.410322111	4.05E-25
AP001505.1	4.45E-12	-0.357652805	0.051122924	0.699315832	0.632641167	0.773017404	2.63E-12
AC008966.2	8.08E-08	-0.912372239	0.165191922	0.401570472	0.290502686	0.555102764	3.33E-08
CD27-AS1	3.10E-12	-0.297646884	0.037973635	0.742563505	0.689303342	0.799938902	4.57E-15
CCND2-AS1	1.11E-16	-0.980790037	0.133835497	0.375014706	0.288487711	0.487494006	2.33E-13
AC068700.1	1.43E-13	-1.054099111	0.151048913	0.348506251	0.259201497	0.468579884	2.98E-12
AL031587.1	3.44E-15	-1.67927164	0.21712381	0.186509773	0.121866818	0.285441895	1.04E-14
DGCR9	0	-1.015467382	0.08659436	0.362233089	0.305688335	0.429237219	9.30E-32
AC009088.1	1.11E-16	-1.619777774	0.204467671	0.197942682	0.132585568	0.295517122	2.34E-15
AC102953.2	3.56E-13	-0.764222998	0.089476027	0.465695637	0.390786936	0.554963348	1.33E-17
GDNF-AS1	0	-1.392189094	0.122223082	0.248530652	0.195588575	0.315803134	4.66E-30
ARHGEF26-AS1	6.66E-16	-0.499533228	0.059296492	0.606813837	0.540234369	0.681598681	3.63E-17
AL031651.2	2.67E-11	-0.853959325	0.117962329	0.425726003	0.337847307	0.536463148	4.51E-13
AL139246.5	9.25E-10	-0.403337643	0.080427465	0.668086486	0.570653788	0.782154719	5.31E-07
AL157700.1	0	-0.652557452	0.056971329	0.520712375	0.465697403	0.582226519	2.24E-30
AC124798.1	0	-0.818896124	0.102235837	0.440918105	0.360856581	0.538742496	1.15E-15
AC138207.5	3.77E-05	0.214168486	0.037969384	1.238831363	1.149986107	1.334540597	1.70E-08
AC244517.7	4.81E-10	-0.358032659	0.05297548	0.699050245	0.630108853	0.775534643	1.39E-11
AL157392.3	0	-1.9642089	0.135918983	0.140266808	0.107463372	0.183083565	2.46E-47
AL355338.1	2.24E-07	0.503010824	0.061743134	1.653692761	1.465206965	1.866425573	3.74E-16
AC010624.2	7.29E-05	-0.685013831	0.163359604	0.504083258	0.365974079	0.694311278	2.75E-05
ZNF213-AS1	4.15E-12	-0.723226568	0.101389639	0.485184248	0.397744035	0.591847352	9.81E-13
ZNF426-DT	0.004698143	-0.145207306	0.049139683	0.864842987	0.785433633	0.952280831	0.003126785
DLGAP1-AS1	1.33E-13	0.379220507	0.048201076	1.461145193	1.32942715	1.605913702	3.62E-15
AL441992.1	0	0.723196	0.058695113	2.061009683	1.837040205	2.312285219	6.96E-35
AC108673.3	3.33E-16	-0.327313903	0.045539236	0.720857429	0.65930491	0.788156473	6.60E-13
AL591845.1	0.001499594	0.39946503	0.07895318	1.49102683	1.277263172	1.740566123	4.20E-07
LINC00339	7.70E-14	0.344822731	0.032230397	1.411739639	1.325317846	1.503796856	1.03E-26
LINC00641	0	-0.363027228	0.029527304	0.695567495	0.656455954	0.737009294	9.68E-35
SH3BP5-AS1	0.004058909	-0.34989856	0.118478512	0.704759577	0.558717011	0.888976086	0.003144309
AC078909.2	6.98E-12	-0.919387083	0.124119736	0.398763375	0.312654261	0.508588077	1.29E-13
LINC01150	3.13E-08	0.38239483	0.056124842	1.465790709	1.313101848	1.636234392	9.54E-12
AC009120.2	9.68E-05	-0.331363875	0.102131679	0.71794388	0.587700222	0.877051591	0.001176666
DICER1-AS1	3.33E-16	-1.027495375	0.102643023	0.35790225	0.292680999	0.437657452	1.37E-23
MIR4435-2HG	0	0.398120199	0.029731771	1.489022998	1.404732649	1.578371151	6.88E-41
AC024075.3	2.88E-07	-0.67137753	0.099862463	0.511004169	0.42016644	0.621480528	1.78E-11
AC098484.1	1.40E-05	-0.468244535	0.090410455	0.626100401	0.524428715	0.747483312	2.23E-07
AC148477.1	0	-0.920378058	0.137032955	0.398368406	0.304538514	0.521107773	1.86E-11
AF131215.6	3.60E-14	-0.759254871	0.076524903	0.468015029	0.402829886	0.543748304	3.35E-23
AC009955.4	0.000102976	-0.703387432	0.129048764	0.494906001	0.384305157	0.63733714	5.02E-08
AL365259.1	0	-1.797485027	0.173145557	0.165715134	0.118026739	0.2326719	3.01E-25
AC016747.1	9.59E-09	0.521467635	0.065288213	1.684498065	1.482166828	1.914449627	1.38E-15
AC020558.2	3.42E-05	-0.815691298	0.148195008	0.442333437	0.330830812	0.591416708	3.71E-08
AC021739.2	0	-0.301130882	0.033744134	0.739980916	0.692623879	0.790575914	4.50E-19
AP001107.4	1.53E-08	-0.741084157	0.136133085	0.476596929	0.364984606	0.62234031	5.21E-08
AC005034.5	5.76E-13	-0.890389424	0.109871864	0.410495865	0.330967757	0.509133749	5.32E-16
AL008582.1	6.07E-10	-0.904114613	0.139227477	0.40490022	0.30820336	0.53193511	8.37E-11
AC053513.1	2.83E-14	-1.189770821	0.176211251	0.304290993	0.215425847	0.429813831	1.46E-11
AL138960.1	0	-0.878040541	0.096263936	0.415596459	0.344137364	0.501893821	7.43E-20
AL117332.1	1.11E-16	1.184032565	0.097675811	3.267524176	2.698217834	3.956950437	8.07E-34
PCED1B-AS1	4.11E-10	0.294162359	0.035206239	1.342001773	1.25252235	1.43787355	6.52E-17
C8orf31	1.55E-15	-1.272082284	0.153522327	0.280247459	0.207426024	0.37863445	1.17E-16
AC093726.1	0	0.356178338	0.032682714	1.427862167	1.33926559	1.522319683	1.18E-27
AC120036.4	0	-0.993738016	0.074470741	0.370190324	0.319915626	0.428365684	1.28E-40
AL513217.1	0	-1.039246602	0.121753455	0.353721074	0.278627646	0.449053064	1.39E-17
AC005288.1	5.90E-06	-0.142302172	0.04722911	0.867359125	0.790674005	0.951481707	0.002586633
AC080038.1	1.68E-13	0.36029811	0.038300549	1.433756769	1.330068458	1.545528321	5.10E-21
MIR600HG	5.05E-14	-0.868743078	0.102130297	0.41947847	0.343380959	0.51244014	1.80E-17
AC064875.1	0	0.396491522	0.033095995	1.486599835	1.393229681	1.586227382	4.52E-33
RAD51-AS1	1.16E-05	-0.554994665	0.099632734	0.574075324	0.472238447	0.697873032	2.54E-08
GABPB1-AS1	1.36E-10	-0.528004884	0.076828882	0.589780477	0.507333487	0.685625964	6.31E-12
LINC01023	7.33E-15	0.216525577	0.029365854	1.241754845	1.172302262	1.315322119	1.66E-13
AC018358.1	2.18E-06	-0.544098237	0.16346408	0.580364899	0.421269736	0.79954335	0.000872996
AC108449.2	2.65E-09	-0.363639436	0.057478252	0.695141792	0.621080398	0.778034716	2.51E-10
BAIAP2-DT	0	-0.355016808	0.030597644	0.701161658	0.660348807	0.744496947	3.99E-31
AC093673.1	0	0.130978124	0.010426634	1.139942843	1.116883589	1.16347818	3.42E-36
AL136295.7	1.16E-12	-0.793142141	0.089752068	0.452420989	0.379442214	0.539435897	9.83E-19
NORAD	9.99E-16	-0.055131436	0.005868348	0.946360754	0.935538306	0.957308397	5.74E-21
U73166.1	3.54E-11	-1.194517992	0.188516414	0.302849895	0.209296499	0.438220702	2.35E-10
AL450326.1	0	-0.924417098	0.093496231	0.396762625	0.330328937	0.476557042	4.73E-23
AC073896.2	7.61E-08	0.517279905	0.07078	1.677458592	1.460171148	1.927080487	2.71E-13
AL133415.1	0	0.42538635	0.029041315	1.530181491	1.445516097	1.619805827	1.40E-48
AL359764.1	1.64E-05	-0.307445321	0.066009685	0.735323074	0.646086473	0.836884915	3.20E-06
SNHG7	1.09E-06	-0.216852356	0.04223424	0.805048821	0.741092415	0.874524676	2.83E-07
BACE1-AS	1.09E-14	-0.608839063	0.062565747	0.543982032	0.481203186	0.614951145	2.22E-22
SLC6A1-AS1	0	-1.195196316	0.127971857	0.302644534	0.235506551	0.388922149	9.68E-21
TDRKH-AS1	6.36E-08	-0.946018262	0.148807505	0.388283995	0.290057642	0.519774137	2.05E-10
POLR2J4	0	1.192241473	0.09502467	3.294457375	2.734631093	3.96888978	4.15E-36
AC024075.1	9.72E-09	-0.453397652	0.065955734	0.635465389	0.558406261	0.723158548	6.23E-12
EPB41L4A-AS1	0	-0.408840181	0.041267938	0.664420411	0.612795592	0.72039435	3.88E-23
AL021068.1	1.11E-12	-1.056185405	0.157995792	0.347779923	0.25516332	0.474013563	2.31E-11
AC013472.3	0	-1.359966496	0.121527155	0.256669376	0.202269291	0.325700299	4.53E-29
ZNF667-AS1	2.05E-06	0.19543751	0.0352864	1.215842813	1.134596903	1.302906559	3.05E-08
AL604028.1	1.38E-11	0.372455138	0.057427065	1.45129337	1.296800606	1.624191443	8.83E-11
PTOV1-AS2	0.001804978	0.175827405	0.049091271	1.192232267	1.082864974	1.312645448	0.00034144
AL133367.1	9.55E-12	-1.296680124	0.162232807	0.273438068	0.198960178	0.375795689	1.32E-15
AC132938.1	1.53E-07	-0.440056332	0.086669817	0.644000142	0.54339105	0.763237052	3.83E-07
LINC01102	9.05E-13	-0.54405881	0.079125191	0.580387782	0.497011888	0.677750342	6.16E-12
AL022337.1	4.57E-14	-1.092699505	0.144371907	0.335310099	0.252671957	0.444975627	3.77E-14
AC026471.4	1.50E-05	-0.329693813	0.066339181	0.719143892	0.631462817	0.818999827	6.70E-07
AL135925.1	2.44E-15	-1.199363635	0.135735916	0.301385942	0.230985315	0.393243554	9.92E-19
AL355001.2	0.000342494	0.304242904	0.062859251	1.355598296	1.198464359	1.533334493	1.30E-06
AC010175.1	5.55E-15	-1.176978537	0.11467896	0.308208574	0.246166986	0.385886534	1.03E-24
AP002360.1	0.002900542	-0.205959303	0.041861173	0.813866197	0.749757322	0.883456776	8.65E-07
LINC01503	1.11E-16	0.369986938	0.028902553	1.447715705	1.367985166	1.532093194	1.61E-37
AC007292.1	0	-1.084206784	0.122672551	0.338169921	0.265898515	0.430084748	9.73E-19
AL365205.3	0	-1.181788057	0.157366299	0.306729798	0.225323003	0.417547997	5.92E-14
ZNF236-DT	1.11E-16	0.838407373	0.083139997	2.312680805	1.964928728	2.721977866	6.48E-24
AC084018.1	7.86E-07	-0.193206326	0.049823117	0.824311879	0.747621951	0.908868545	0.000105386
TMCC1-AS1	0	-1.298178843	0.15085572	0.273028568	0.203141881	0.366958299	7.60E-18
MIR22HG	0	0.249219643	0.024971992	1.283023809	1.221739225	1.347382536	1.87E-23
AC020915.3	0	1.137432719	0.107557857	3.118751368	2.525965062	3.850651082	3.89E-26
AC008537.2	1.19E-07	-0.616569327	0.125102724	0.539793118	0.42241537	0.689786953	8.29E-07
AC103974.1	0	-0.883675562	0.08517956	0.41326115	0.349719305	0.488348156	3.25E-25
ANKRD10-IT1	0.000316171	-0.107837171	0.036519239	0.897773768	0.835760188	0.964388769	0.003148176
AL731533.2	0	-1.229296394	0.100584965	0.292498309	0.240162548	0.356238979	2.39E-34
AC096992.2	6.33E-15	-1.427106709	0.162167391	0.240002315	0.174653904	0.329801453	1.37E-18
SNHG25	0.001911082	0.193676487	0.033420844	1.21370357	1.136749457	1.295867218	6.83E-09
AL118558.3	0	-1.036502065	0.100453707	0.354693208	0.291304049	0.431876152	5.83E-25
TMEM220-AS1	0	1.03806299	0.079578004	2.823742096	2.415950928	3.30036481	6.82E-39
AC097534.2	0.000588678	0.337751418	0.070930007	1.401791999	1.219853975	1.610865603	1.92E-06
AC012213.4	0	-0.825285658	0.086812993	0.438109825	0.369562281	0.519371777	1.97E-21
AC105446.1	0.000319423	0.346887167	0.052796989	1.414657097	1.275587646	1.568888432	5.02E-11
AC104985.1	2.22E-16	-1.0636718	0.117905894	0.345186027	0.273962757	0.434925514	1.86E-19
AF111169.3	1.32E-11	-1.079293357	0.146517344	0.339835583	0.255007563	0.452881562	1.75E-13
AL590999.1	1.37E-14	-0.627728572	0.093234218	0.53380292	0.444651575	0.640828849	1.66E-11
LINC00882	0	-1.402777137	0.149658271	0.24591308	0.183397022	0.329739505	7.04E-21
AC124854.1	0	-0.923011322	0.105975554	0.397320777	0.322800888	0.489043883	3.05E-18
LINC01778	2.70E-07	0.297284967	0.041648379	1.346198867	1.240675073	1.460697833	9.47E-13
AC103691.1	1.23E-05	-0.679104867	0.126491995	0.507070685	0.395729405	0.649738625	7.93E-08
AC079174.2	3.76E-13	-1.297910504	0.158648852	0.273101843	0.200116308	0.372706338	2.81E-16
ZKSCAN2-DT	1.43E-08	-1.069766068	0.155251565	0.343088767	0.253079011	0.465111279	5.56E-12
LINC01770	1.02E-10	0.553843301	0.086307495	1.739927249	1.469149584	2.060611706	1.39E-10
AC006435.2	0.000187614	-0.37247648	0.092920549	0.689025857	0.574303423	0.826665161	6.11E-05
AC008124.1	0	-0.991366534	0.096096482	0.371069266	0.307367193	0.447973639	5.94E-25
AL031985.3	0.003497946	-0.504567776	0.132890804	0.603766481	0.465320453	0.783404129	0.00014654
AC245060.5	0	-2.244044769	0.222356475	0.106028774	0.068573066	0.163943391	5.99E-24
AL121929.2	0.00096377	-0.487149441	0.126498956	0.614375213	0.479465739	0.787244786	0.000117629
LINC02283	0	-0.069280305	0.010933011	0.933065101	0.913283791	0.953274865	2.35E-10
ZNF529-AS1	4.29E-13	0.604374987	0.081048922	1.83010801	1.561305015	2.145189632	8.86E-14
AC026790.1	0	-1.594152087	0.20983988	0.20308065	0.134602311	0.306397047	3.03E-14
AC026369.2	2.34E-06	0.540369737	0.085959529	1.716641452	1.450476547	2.031648066	3.25E-10
AC012467.2	8.22E-05	-0.710085351	0.132592371	0.491602237	0.379097587	0.637494851	8.54E-08
AL035530.2	0	-2.110822673	0.155845551	0.121138268	0.089253527	0.164413447	8.56E-42
AC093535.1	2.51E-12	-0.890848324	0.141861946	0.410307531	0.310710823	0.541829437	3.39E-10
AC018755.4	0.001704247	0.186849767	0.052078976	1.205446174	1.088474147	1.334988509	0.00033346
ZNF32-AS2	0	-1.21297139	0.139289904	0.297312534	0.226281703	0.390640259	3.09E-18
AL118505.1	0	-0.339728614	0.029218873	0.711963514	0.672336344	0.753926289	3.00E-31
LINC00599	7.77E-16	-0.454184759	0.05471147	0.634965407	0.57040008	0.706839081	1.03E-16
AL512625.2	0	-0.550837117	0.067000062	0.576467038	0.505526496	0.657362667	2.01E-16
AC026271.3	1.09E-06	-0.624074759	0.131261109	0.535756903	0.414226727	0.692942876	1.99E-06
AC015917.2	0.003971981	0.387167344	0.125570196	1.472802936	1.151487153	1.883780017	0.002047364
AL133243.2	3.01E-12	-1.033005483	0.128050378	0.355935593	0.276933019	0.457475772	7.19E-16
AL359881.1	8.88E-06	-0.520542688	0.090437458	0.594197997	0.497680562	0.709433491	8.62E-09
AC005962.1	0	-1.573964803	0.153655413	0.207221957	0.153335971	0.280044789	1.27E-24
AC008760.2	0	0.279585073	0.034270516	1.322580924	1.236662348	1.414468794	3.40E-16
SNHG11	4.32E-11	0.296466153	0.04465613	1.345097032	1.232373207	1.468131582	3.16E-11
AC027601.3	2.59E-06	-0.76813261	0.143801734	0.463878502	0.349945157	0.614905679	9.21E-08
AC092718.4	0	0.353007585	0.03055357	1.42334194	1.340608597	1.511181028	7.07E-31
AL162231.2	0	0.682342435	0.052851711	1.978506833	1.78381617	2.194446577	3.93E-38
LINC01785	9.62E-11	-0.837358433	0.1915583	0.432852423	0.29736177	0.630078374	1.24E-05
AC012645.1	0	-0.947553985	0.090343602	0.387688155	0.324774497	0.462789127	9.77E-26
AL162586.1	2.25E-08	-0.842595661	0.143676589	0.430591402	0.324913398	0.570641152	4.50E-09
PAXBP1-AS1	0	-1.702320734	0.14213596	0.182260056	0.137944742	0.240811846	4.71E-33
AC025165.5	8.77E-09	0.019048379	0.006016147	1.019230957	1.007283343	1.031320284	0.001544397
AC004803.1	0	-1.61494566	0.129795612	0.198901478	0.154225357	0.256519413	1.54E-35
THUMPD3-AS1	0.000529264	-0.435311889	0.120576609	0.647062824	0.510871239	0.819561302	0.0003059
AC099850.3	0	0.328250347	0.029788729	1.388536545	1.309788288	1.472019375	3.09E-28
AC002398.1	5.55E-16	0.541817611	0.061707179	1.719128732	1.523291969	1.94014257	1.63E-18
AC004816.1	0.001857973	-0.24991884	0.08838486	0.778863993	0.65498039	0.926179058	0.004689537
AC053503.1	0	-0.244641345	0.026489499	0.782985309	0.743371165	0.824710486	2.57E-20
FAM66C	1.44E-15	-1.483776192	0.154335051	0.226779706	0.167584541	0.306884124	6.98E-22
AP003486.1	0	-0.834496069	0.067310159	0.434093179	0.380441995	0.49531043	2.69E-35
AC110491.1	5.54E-13	-0.628173719	0.121355422	0.533565352	0.420619785	0.676839261	2.26E-07
AC105206.2	2.89E-15	-0.948523433	0.099290953	0.387312494	0.318819514	0.470520033	1.26E-21
AC010226.1	0	1.05585813	0.082666922	2.874440738	2.444483713	3.380022339	2.34E-37
ERVK13-1	2.44E-06	-0.563951763	0.147837015	0.568956235	0.425833443	0.760182656	0.000136356
AC095057.3	0	-1.205227698	0.10751321	0.299623768	0.242695012	0.369906252	3.64E-29
AL451165.2	9.56E-05	0.257718006	0.051880567	1.293973875	1.168865902	1.43247261	6.78E-07
ATP2A1-AS1	0.00044587	0.276401914	0.054991232	1.318377632	1.183671537	1.468413766	5.00E-07
AC010834.3	2.14E-12	-1.106541797	0.12088177	0.330700616	0.260939758	0.419111669	5.49E-20
AC104117.3	5.42E-13	-1.401473112	0.138406078	0.246233966	0.187731216	0.322967951	4.24E-24
AC018797.2	3.51E-08	0.697888239	0.097130564	2.00950463	1.661159466	2.430897779	6.72E-13
AC021739.3	0	-0.769582257	0.084166979	0.463206529	0.392763942	0.546283061	6.05E-20
AC107952.2	9.12E-05	-0.585987162	0.114480026	0.556556179	0.444696216	0.696553669	3.08E-07
AC132872.1	2.68E-09	-0.3936192	0.055969502	0.674610899	0.604521884	0.752826121	2.03E-12
AL137025.1	0	-1.732556932	0.182958229	0.176831685	0.123545166	0.253101321	2.81E-21
AC138649.1	3.03E-06	-0.399121454	0.09046144	0.670909212	0.561904924	0.80105931	1.02E-05
AC007663.4	0	-1.649965166	0.152940128	0.192056599	0.142313585	0.259186338	3.91E-27
RNF219-AS1	0	-0.998702915	0.110658031	0.368356922	0.296535402	0.45757377	1.79E-19
AL353796.1	0	-1.96211986	0.149410843	0.140560137	0.104877767	0.188382654	2.15E-39
SNHG6	1.72E-13	-0.074102307	0.009723222	0.928576689	0.911048202	0.946442422	2.51E-14
AP001092.1	3.24E-10	-0.882090879	0.122064754	0.413916557	0.325845023	0.525792644	4.96E-13
AC022762.2	0	-1.55980456	0.152961862	0.210177144	0.155734242	0.283652659	2.04E-24
LINC02525	0	0.917107576	0.087844415	2.502042945	2.106305966	2.972131779	1.63E-25
SNHG12	0.00010274	0.215610254	0.055984725	1.240618758	1.111690922	1.38449894	0.000117524
Z97653.1	0	-1.027162184	0.100305304	0.358021519	0.294123078	0.435801942	1.31E-24
AL132989.1	0.000152749	-0.648798182	0.124266733	0.522673558	0.40968918	0.666816849	1.78E-07
AC090589.3	0.003026724	-0.613469398	0.149356316	0.541469035	0.404055757	0.725614499	4.00E-05
Z95115.1	0	-1.000839492	0.081967854	0.367570739	0.313018328	0.43163047	2.74E-34
ARHGAP27P1-BPTFP1-KPNA2P3	7.95E-06	-0.659778545	0.140987605	0.516965807	0.392150662	0.681507572	2.87E-06
AC063919.1	5.03E-12	-0.629279407	0.087695864	0.532975721	0.448807981	0.632927959	7.19E-13
NRAV	0	0.391172435	0.033172728	1.478713474	1.385630239	1.578049812	4.29E-32
AC008915.2	3.29E-08	0.550356932	0.09252682	1.733871782	1.446298735	2.078624065	2.71E-09
OIP5-AS1	7.35E-13	-0.275402603	0.041017208	0.759266379	0.700616335	0.822826139	1.89E-11
AC099778.1	4.44E-16	-1.314259087	0.160267022	0.268673313	0.196247889	0.367827391	2.40E-16
LINC01786	1.10E-06	-0.377221177	0.06810862	0.685764382	0.600068407	0.783698629	3.05E-08
RFX3-AS1	1.52E-05	-0.805625797	0.15645618	0.446808228	0.328810305	0.607151264	2.62E-07
AC008669.1	0	-1.438214288	0.108590579	0.237351221	0.191848762	0.293645899	4.86E-40
LIFR-AS1	1.42E-11	-0.984996085	0.117731938	0.373440689	0.29648862	0.470365265	5.94E-17
AC004148.2	1.99E-05	-0.295753023	0.063335692	0.743971149	0.657119954	0.842301421	3.02E-06
BX284668.5	1.04E-09	0.273051997	0.032656304	1.313968565	1.2325027	1.400819155	6.20E-17
AL356056.2	0	-1.575786496	0.155398894	0.206844806	0.152534767	0.280491948	3.66E-24
AC124312.4	0	-1.161867077	0.116506303	0.312901424	0.249021701	0.393167748	2.01E-23
AL928654.2	0.000728933	-0.151742886	0.041680643	0.859209167	0.791808709	0.932346897	0.000271995
AL356489.2	7.53E-11	-0.907761756	0.11266303	0.40342618	0.323493183	0.503110085	7.80E-16
IBA57-DT	2.48E-14	-1.267251095	0.153357841	0.281604663	0.208497769	0.380345492	1.42E-16
AC254562.3	0	-0.958567524	0.07561047	0.383441764	0.330628027	0.444691842	7.86E-37
AC008946.1	0.0096445	0.259339064	0.065107794	1.296073182	1.140800414	1.472479912	6.80E-05
AL022328.3	2.53E-14	-1.020337216	0.130934669	0.360473362	0.278882579	0.465934608	6.56E-15
AL353751.1	0	-2.139475845	0.191788238	0.117716529	0.080832684	0.171430421	6.74E-29
AC016705.2	2.22E-16	-0.997446848	0.108162874	0.368819893	0.298363665	0.455913806	2.92E-20
AC010857.1	1.04E-05	-0.677070591	0.185012971	0.508103257	0.3535645	0.730189031	0.000252625
AC005229.4	0.000238154	0.441912812	0.106559803	1.555680097	1.262456512	1.917009055	3.37E-05
AL121603.2	2.55E-06	-0.549470956	0.12777193	0.577255123	0.449374197	0.741527838	1.70E-05
LINC00609	1.75E-14	-0.679565868	0.079455614	0.506836979	0.433746069	0.592244497	1.20E-17
LINC01004	0.000286737	-0.247033648	0.093182673	0.78111441	0.650724884	0.937630843	0.008023757
AC026401.3	0	0.251969929	0.021932471	1.286557349	1.23242414	1.343068315	1.51E-30
CA3-AS1	3.15E-07	0.38544484	0.064098118	1.47026821	1.296689967	1.667082082	1.82E-09
AC121493.1	3.80E-12	-0.750136149	0.09887039	0.472302245	0.389100135	0.57329564	3.27E-14
AL589765.6	0	-1.469887344	0.139816456	0.229951389	0.174833259	0.302446122	7.53E-26
AC147651.3	0	0.466636977	0.037227885	1.594622413	1.482413736	1.715324527	4.83E-36
DGCR10	0	-1.295048946	0.115272327	0.273884458	0.21849797	0.343310725	2.75E-29
AC112491.1	3.50E-11	0.304965308	0.033831973	1.35657794	1.26954156	1.449581302	1.98E-19
AC011477.3	9.22E-12	-0.449702018	0.069549213	0.637818182	0.556540146	0.730966194	1.01E-10
AL078601.2	2.96E-10	-0.519570145	0.0894312	0.594776161	0.499148279	0.708724634	6.26E-09
AC126407.1	0	-0.665739196	0.07459512	0.513893519	0.443994571	0.594796798	4.47E-19
AP006623.1	8.44E-13	-1.385292355	0.180312115	0.250250627	0.175749146	0.356333887	1.56E-14
AC083799.1	2.21E-07	0.50731198	0.056358652	1.660820869	1.487134409	1.854792643	2.23E-19
AC104024.2	0.000359412	-0.377319052	0.116396821	0.685697266	0.545827314	0.86140933	0.001188352
FAM222A-AS1	0	-1.102954654	0.129462684	0.331889016	0.257509967	0.427751673	1.60E-17
AC127502.2	8.88E-16	0.994565386	0.087719256	2.703549086	2.276499151	3.210709592	8.50E-30
LINC00342	4.04E-06	-0.201025339	0.040126171	0.817891706	0.756032291	0.884812528	5.45E-07
AC125616.1	0	-1.143107878	0.183323269	0.318826606	0.222591977	0.456666975	4.50E-10
AC009113.1	0	-0.788887052	0.077014844	0.454350182	0.390692931	0.528379379	1.27E-24
AC003102.1	5.03E-08	-0.974685709	0.139031463	0.37731092	0.2873132	0.495499443	2.37E-12
LINC00173	1.80E-06	-0.694560423	0.132796095	0.499293878	0.384875264	0.647727717	1.69E-07
TP53TG1	2.70E-06	0.147257817	0.025494297	1.158652645	1.102179865	1.218018942	7.64E-09
AL022328.2	2.66E-10	-0.664288496	0.09302131	0.514639565	0.428867651	0.61756554	9.25E-13
AC092720.2	2.22E-16	-1.161879919	0.14734758	0.312897406	0.234411803	0.417661506	3.14E-15
SNHG9	6.17E-11	0.115264908	0.019072557	1.12217067	1.080996588	1.164913032	1.51E-09
AL391425.1	0	-1.592669631	0.19249974	0.203381932	0.139462129	0.296598154	1.30E-16
AL513165.1	0.00377939	-0.20768739	0.04013885	0.81246098	0.750993645	0.878959295	2.29E-07
MED14OS	0.00150037	0.56378912	0.100248032	1.757318592	1.443840516	2.138857166	1.87E-08
NNT-AS1	3.22E-15	-0.571425495	0.063422634	0.564719859	0.498709472	0.63946754	2.06E-19
NEBL-AS1	4.13E-07	-0.768748156	0.13561087	0.463593051	0.355389617	0.604740562	1.44E-08
AP000757.1	0	-1.005560799	0.096777041	0.365839415	0.302631219	0.442249409	2.74E-25
DNAH10OS	1.35E-12	-1.147514602	0.13350274	0.317424717	0.244344745	0.412361849	8.29E-18
AC015922.2	1.11E-15	0.310085279	0.03393822	1.363541391	1.275792547	1.457325589	6.44E-20
AL139352.1	1.37E-13	-1.435277795	0.202048132	0.238049226	0.160207592	0.353712539	1.22E-12
AC009878.1	0	-1.46782448	0.189242241	0.230426237	0.159018862	0.333899074	8.74E-15
PART1	0.001876194	-0.413595408	0.112490175	0.661268441	0.530427444	0.8243841	0.000236248
AC073655.2	0.001395781	-0.760207934	0.171203021	0.467569194	0.334285557	0.653994605	8.98E-06
BX322234.1	0	1.110956768	0.104656884	3.037262962	2.47399201	3.728777726	2.53E-26
AC122707.1	0	-0.457515804	0.068336567	0.632853827	0.553522424	0.723555089	2.16E-11
LINC01007	6.95E-10	-0.458781289	0.143146003	0.632053467	0.477427817	0.836758084	0.001350679
AC012213.1	0	-1.142254808	0.13199135	0.319098704	0.246362044	0.41331035	4.97E-18
AC007619.1	0	-1.433828464	0.140836783	0.238394488	0.180890485	0.31417867	2.42E-24
AL353804.1	7.58E-10	-1.111003842	0.136702332	0.329228302	0.251846504	0.43038626	4.39E-16
AL121890.5	2.22E-14	-1.389340507	0.165398597	0.249239622	0.180231021	0.344670906	4.47E-17
AP001453.2	2.28E-08	0.492505848	0.053921986	1.636411686	1.472292482	1.818825565	6.62E-20
GLIDR	2.76E-08	-1.049821814	0.159065581	0.350000109	0.256254388	0.478040891	4.11E-11
SLC25A21-AS1	0	-1.024252679	0.075901298	0.359064702	0.309432133	0.416658278	1.68E-41
AL359091.1	0	-0.303723953	0.033847779	0.738064579	0.690689862	0.788688748	2.88E-19
AC016876.1	7.88E-15	-0.335691146	0.039352978	0.714843854	0.661780358	0.772162139	1.46E-17
AC093726.2	6.66E-16	0.784137429	0.084620272	2.19051665	1.855742238	2.585684097	1.92E-20
AC010883.1	0.000165262	-0.431029034	0.107743255	0.649840043	0.526132638	0.802634262	6.32E-05
AC073611.1	4.09E-12	0.632452231	0.06293062	1.882220565	1.663810549	2.129301474	9.19E-24
AL391834.2	0	-0.757410101	0.068138606	0.468879206	0.410261994	0.535871499	1.05E-28
AC079414.3	0	-1.303265214	0.128355427	0.27164337	0.211223761	0.349345736	3.19E-24
SNHG18	0	0.453705303	0.034947707	1.574134037	1.469921587	1.685734796	1.54E-38
AC106897.1	8.59E-06	0.662435717	0.111641305	1.939510685	1.558342538	2.413911965	2.96E-09
LINC00092	0	0.324894742	0.035705032	1.383884973	1.290350858	1.484199127	9.08E-20
AL645608.6	0	-0.785533025	0.075196601	0.455876643	0.393405003	0.528268609	1.52E-25
AC104964.3	4.64E-08	-0.352239004	0.067844953	0.703112055	0.615566271	0.803108593	2.08E-07
ZNF710-AS1	0	-0.191155695	0.021981516	0.826003974	0.791172961	0.862368405	3.43E-18
AC004771.3	4.68E-10	-0.718436934	0.120220863	0.487513677	0.385171921	0.617048056	2.29E-09
AC125257.1	1.48E-06	-0.390022822	0.077413744	0.677041423	0.581728769	0.787970464	4.70E-07
AGAP2-AS1	0	0.035601065	0.003929105	1.036242371	1.028293015	1.044253181	1.29E-19
AC145098.1	1.11E-16	0.806885691	0.074170891	2.240918197	1.937722697	2.591554702	1.46E-27
AL022328.1	2.07E-13	-1.052679151	0.123135393	0.349001468	0.274166392	0.444263148	1.24E-17
NEAT1	3.42E-08	0.137643976	0.01681709	1.147566916	1.110358666	1.186022018	2.73E-16
AC120053.1	8.91E-11	-0.581544411	0.077525125	0.559034321	0.480229644	0.650770679	6.32E-14
FOXN3-AS1	5.63E-05	0.530787362	0.097024732	1.700270509	1.405822277	2.056390663	4.48E-08
AC233976.1	1.11E-15	-1.192151414	0.127759762	0.303567462	0.236322958	0.38994605	1.05E-20
TRAPPC12-AS1	2.22E-16	-0.886998194	0.097323691	0.411890314	0.340360774	0.498452358	7.95E-20
WDR11-AS1	0	-0.925661395	0.122237535	0.396269242	0.311847011	0.503545991	3.66E-14
AL133325.3	8.19E-08	-0.425815594	0.076081538	0.653236792	0.562742758	0.758283071	2.18E-08
AC092119.2	1.74E-07	-0.948556181	0.16392375	0.387299811	0.280876326	0.534046943	7.18E-09
AC087241.1	4.78E-12	-0.675045463	0.084921365	0.509133273	0.431068495	0.60133527	1.88E-15
AC012073.1	0	0.882685442	0.09491666	2.417382739	2.007022351	2.911646351	1.41E-20
PSMB8-AS1	4.44E-15	0.300120908	0.029492857	1.350022026	1.274196736	1.43035955	2.54E-24
AC004158.1	6.11E-15	-0.595887425	0.06797287	0.551073313	0.482337211	0.629604744	1.84E-18
LINC02328	0	0.675165561	0.069632788	1.964358171	1.713756602	2.251605052	3.13E-22
AC015912.3	7.40E-07	0.389214562	0.066386157	1.475821173	1.295763485	1.680899455	4.55E-09
AP000721.2	0	-1.718465988	0.165692468	0.179341048	0.129611047	0.248151776	3.35E-25
JMJD1C-AS1	0	-1.158117263	0.128877714	0.314076949	0.243969286	0.404330937	2.56E-19
HTR5A-AS1	0.009518734	-0.425964894	0.122332117	0.653139271	0.513897506	0.830108926	0.000497616
AC006329.1	4.34E-05	-0.747357653	0.170967305	0.47361636	0.338765411	0.662146869	1.23E-05
NR2F1-AS1	5.09E-05	-0.396051393	0.093039761	0.672972109	0.56079157	0.807593201	2.07E-05
AL031600.1	3.52E-05	-0.437933805	0.116758642	0.645368502	0.513360712	0.811321343	0.000176298
AP001469.3	0	-1.395295237	0.122918993	0.247759878	0.194716225	0.315253426	7.30E-30
AL122058.1	1.21E-09	-0.901161661	0.126114169	0.406097638	0.317162541	0.519970899	8.96E-13
SBF2-AS1	0	1.230584744	0.096500061	3.423230666	2.833316975	4.135967948	3.03E-37
AP006621.2	0.008712707	-0.16909214	0.06286334	0.844431094	0.74654303	0.955154417	0.007148692
AC062021.1	0	-0.285341992	0.031605472	0.751757115	0.706602096	0.799797742	1.74E-19
AC127024.4	0.003652445	-0.398341703	0.14441501	0.671432558	0.505913324	0.89110458	0.005810066
AC092687.3	0.001854924	0.440194413	0.093834654	1.553009114	1.292116886	1.866578275	2.72E-06
LINC02449	0	-1.351173392	0.120386581	0.258936249	0.204512382	0.327843136	3.12E-29
AC005696.4	0	-0.424455585	0.038838002	0.654125804	0.606180993	0.705862725	8.39E-28
AL133465.1	1.22E-13	-0.252675985	0.036129481	0.77671951	0.723620305	0.833715131	2.68E-12
LBX2-AS1	4.00E-13	0.8304847	0.074912785	2.294430581	1.981112073	2.657301302	1.47E-28
LINC02482	0.00200705	0.281898498	0.044564298	1.325644157	1.214769174	1.446638974	2.52E-10
AC007220.1	7.13E-13	-1.249073704	0.196740037	0.286770308	0.195015333	0.421696121	2.17E-10
AL162431.2	0	-2.100430685	0.216253788	0.122403699	0.08011595	0.18701227	2.66E-22
VASH1-AS1	1.67E-15	-1.564698275	0.166130815	0.20915111	0.151025182	0.289648297	4.58E-21
AL590666.2	0	-0.230258219	0.027889742	0.794328465	0.752073584	0.838957416	1.51E-16
AC008735.2	0.000747291	0.199708107	0.052303134	1.221046292	1.102076192	1.352859319	0.000134384
ADGRA1-AS1	0	-1.593833041	0.135606565	0.203145453	0.155732261	0.264993745	6.79E-32
WAC-AS1	0	-0.667057091	0.047929066	0.513216708	0.467200707	0.563764963	4.95E-44
LINC01736	0.001339846	0.034269112	0.013180962	1.034863064	1.008470575	1.061946265	0.009325241
PXN-AS1	8.15E-08	-0.571384488	0.118838725	0.564743017	0.447399159	0.712863823	1.52E-06
APTR	7.98E-06	0.489532904	0.078336596	1.63155395	1.399333423	1.902311662	4.13E-10
LINC00928	0	-0.799518292	0.095288179	0.449545462	0.372961646	0.541854972	4.84E-17
AC026801.2	1.59E-07	0.676690145	0.089428111	1.967355283	1.651054655	2.344251172	3.82E-14
RPARP-AS1	0	-1.687335982	0.154789504	0.185011743	0.136597336	0.250585743	1.14E-27
NCAM1-AS1	5.35E-11	-0.884348822	0.128642777	0.412983011	0.320945474	0.531414153	6.22E-12
AL513320.1	3.19E-09	-0.634542818	0.10984421	0.530177821	0.427486096	0.657538394	7.62E-09
HCP5	3.22E-15	0.16266405	0.017551256	1.176641331	1.136853344	1.217821832	1.90E-20
AP001486.2	0	-1.028329896	0.074544836	0.357603697	0.308993484	0.413861169	2.74E-43
RFPL1S	7.08E-12	-0.387753	0.066079721	0.678579932	0.596147671	0.772410505	4.41E-09
SNAI3-AS1	0	-2.089213847	0.20558262	0.123784411	0.082732036	0.185207342	2.92E-24
SOX1-OT	3.49E-07	-0.183213119	0.037363485	0.832590696	0.773798168	0.895850229	9.41E-07
AC009283.1	1.12E-08	-0.458591583	0.069208377	0.632173383	0.551983288	0.724013198	3.44E-11
AL133342.1	2.34E-11	0.703830093	0.08457377	2.021480358	1.712695681	2.385936324	8.64E-17
AC017100.1	4.49E-07	-0.41635571	0.084377713	0.659445657	0.55892891	0.778039152	8.04E-07
FOXD3-AS1	0	0.257655275	0.026596483	1.293892704	1.228172296	1.36312986	3.41E-22
EMX2OS	0.000320397	-0.245447553	0.052395258	0.782354315	0.705999767	0.86696668	2.81E-06
AC124016.2	0	-0.502099235	0.054450434	0.605258745	0.543992334	0.673425204	2.94E-20
AC006213.5	1.91E-06	-0.857149692	0.144016006	0.424369945	0.32000589	0.562770424	2.65E-09
AC011445.2	0.002066754	0.12872442	0.037774485	1.137376643	1.056210803	1.224779773	0.000655109
AC009812.1	2.22E-16	-0.863040972	0.094369634	0.421877213	0.350637604	0.507590689	5.95E-20
AC048382.5	0	-1.471678059	0.119859398	0.22953998	0.181482116	0.290323937	1.18E-34
AC010501.1	1.06E-11	-1.026862315	0.128978077	0.358128895	0.278133323	0.461132468	1.70E-15
AC000068.2	0	-1.404872422	0.139514516	0.245398362	0.186688123	0.322571973	7.52E-24
AC015961.2	3.07E-09	-1.05544555	0.166893317	0.348037325	0.250937734	0.482709305	2.55E-10
AC067852.3	9.36E-13	-1.221690837	0.1549887	0.294731403	0.217520298	0.399349396	3.21E-15
AC127070.2	0	-2.071840887	0.187563287	0.125953702	0.08720809	0.181913569	2.29E-28
AC025171.4	5.36E-10	-0.939939317	0.172973547	0.390651541	0.278326264	0.548308391	5.51E-08
LINC00237	2.67E-13	-0.400388057	0.050639919	0.670059974	0.606748762	0.739977396	2.65E-15
AC092691.1	4.04E-14	-0.335806326	0.046370819	0.714761523	0.652664893	0.782766225	4.43E-13
PSMA3-AS1	0.000714285	-0.37703642	0.084918929	0.685891093	0.580727028	0.810099356	9.00E-06
AC005519.1	1.56E-06	-0.753037488	0.129217496	0.470933922	0.365569405	0.606666629	5.62E-09
AC023301.1	7.77E-16	-0.411561293	0.046982818	0.662614906	0.604323322	0.726529158	1.96E-18
AL359881.3	0	-2.018942799	0.213976991	0.132795783	0.087306532	0.20198626	3.90E-21
AL591848.4	0	-1.812382623	0.15032294	0.163264675	0.12160099	0.219203431	1.79E-33
MIAT	1.18E-11	-0.215410867	0.036099054	0.806210127	0.751139635	0.865318163	2.41E-09
PAXIP1-AS2	0	0.597615095	0.046560509	1.817778397	1.659237523	1.991467922	1.04E-37
AC027307.2	1.44E-15	0.375689421	0.035612787	1.455994863	1.35783245	1.561253777	5.12E-26
AC021016.2	3.34E-09	-1.065514015	0.151937754	0.344550705	0.255813519	0.464069252	2.34E-12
RAB11B-AS1	0.001913711	0.229545558	0.05906345	1.258028179	1.120509309	1.412424588	0.000101732
AC244021.1	0.000134184	0.580285958	0.117219693	1.786549236	1.419833459	2.247980672	7.41E-07
AP000350.5	0	-1.938639984	0.174013217	0.143899522	0.102314935	0.202385629	7.94E-29
AL359881.2	2.45E-11	-1.389724867	0.178502504	0.249143843	0.175593547	0.353501911	6.95E-15
AC027348.1	2.78E-15	-1.318322041	0.154399604	0.26758392	0.19771282	0.362147251	1.36E-17
AC087741.1	3.20E-08	-0.847048097	0.162845852	0.428678483	0.311542317	0.589856441	1.98E-07
RUSC1-AS1	9.29E-06	-0.456358839	0.150838862	0.633586441	0.471423906	0.851530379	0.002482449
AF106564.1	0	-1.069314077	0.131108541	0.343243875	0.265462393	0.443815626	3.46E-16
HAR1A	0	-1.060767478	0.115673124	0.346190015	0.275964613	0.43428585	4.71E-20
AL162511.1	5.60E-13	-0.264628641	0.039062039	0.767490911	0.710924651	0.828557989	1.25E-11
AC005330.1	6.30E-09	-0.340276618	0.055896384	0.711573462	0.637735591	0.793960379	1.15E-09
HAR1B	0	-1.397127012	0.17323611	0.247306453	0.176106994	0.347291611	7.33E-16
AC104836.1	8.78E-10	-0.789393184	0.11917614	0.454120279	0.359524078	0.573606165	3.50E-11
SNHG1	1.90E-12	-0.14369365	0.021868147	0.866153053	0.829813393	0.904084121	5.00E-11
AC126118.1	6.20E-11	-1.100795853	0.154301926	0.332606273	0.24580369	0.450062132	9.75E-13
AL359715.1	0.000666538	-0.482149444	0.140642905	0.61745478	0.468694329	0.813430805	0.000607638
AC114730.3	0.00374362	-0.338459541	0.10793625	0.712867621	0.576943634	0.880814371	0.001714237
AC010973.2	9.60E-10	0.646282448	0.101192626	1.908432926	1.565098161	2.327084858	1.70E-10
SNHG14	0	-0.879957836	0.080655653	0.414800401	0.354148129	0.48584013	1.03E-27
AC007406.5	0	-0.695846589	0.074081526	0.498652116	0.431260177	0.576575223	5.83E-21
AC022400.1	2.95E-09	-0.865760416	0.137083954	0.4207315	0.321602159	0.550416067	2.69E-10
FGD5-AS1	0.000498931	-0.046036245	0.014093369	0.955007347	0.928988666	0.981754748	0.001088788
AC015726.1	3.01E-05	-0.523856231	0.108947931	0.592232354	0.478360689	0.73321067	1.52E-06
PANTR1	0.000114182	0.026326194	0.005135703	1.02667579	1.016393322	1.037062282	2.96E-07
AL596244.1	1.10E-14	-0.753781111	0.082850748	0.470583855	0.400050059	0.553553636	9.20E-20
HAS2-AS1	0.00040365	0.254489969	0.082465336	1.289803614	1.097309067	1.516066358	0.002028528
AC006538.1	2.88E-14	-0.879925975	0.108205569	0.414813617	0.335543057	0.512811496	4.22E-16
AL139286.2	9.09E-13	-0.994101451	0.107590311	0.370055808	0.299699616	0.456928518	2.47E-20
AC008897.3	0	-1.654239919	0.176664877	0.191237356	0.135268077	0.2703648	7.70E-21
SNHG16	3.45E-05	0.364104544	0.061810863	1.439224669	1.275014409	1.624583717	3.85E-09
AL365181.4	8.25E-10	-1.256177971	0.186940281	0.284740235	0.197389926	0.410745387	1.82E-11
AC004908.1	4.32E-05	-0.689045996	0.149814488	0.502054803	0.374307736	0.673400523	4.24E-06
LINC02593	0	-0.897814627	0.08178072	0.407459138	0.347114045	0.478295106	4.86E-28
LINC01137	6.98E-12	0.437769912	0.06107764	1.549248404	1.374458641	1.746266162	7.64E-13
H1FX-AS1	5.46E-06	-0.871063485	0.165243005	0.418506238	0.302723987	0.578571499	1.35E-07
AL161785.1	0.006917033	0.159174882	0.055848668	1.172542985	1.050969954	1.308179218	0.004370403
AC021188.1	3.11E-07	-0.387581594	0.072758098	0.678696254	0.588496179	0.78272149	9.99E-08
LINC00320	4.00E-15	-0.300012344	0.042623643	0.740809076	0.68143586	0.805355455	1.94E-12
Z83843.1	1.28E-10	-1.097426838	0.145909172	0.333728718	0.250723746	0.444213438	5.42E-14
LINC00836	0	-0.492811381	0.050895504	0.610906487	0.552907404	0.674989579	3.57E-22
DNAJC3-DT	1.11E-16	-1.049368859	0.105374507	0.350158679	0.284819653	0.430486799	2.32E-23
CYTOR	0	0.280148579	0.01828628	1.323326416	1.276737668	1.371615208	5.61E-53
AL133264.2	1.83E-08	0.496263919	0.082816718	1.642573007	1.396467921	1.932050169	2.07E-09
AC004253.1	0.001377598	-0.421816676	0.106598628	0.655854263	0.532194557	0.808247299	7.59E-05
AC234775.3	1.66E-10	-0.94492373	0.143003003	0.388709217	0.293697643	0.514457159	3.90E-11
AL662844.4	1.06E-09	-0.895527735	0.127510135	0.408392019	0.318082974	0.524341305	2.17E-12
AP000892.2	1.56E-06	-0.844989757	0.16589378	0.429561758	0.310324861	0.594613346	3.51E-07
AL354892.2	3.33E-16	-0.423429008	0.049643083	0.65479766	0.594088096	0.721711104	1.47E-17
CPNE8-AS1	0.000308981	0.592614987	0.081006017	1.808711996	1.543181372	2.119931683	2.56E-13
AC133552.5	0.00027013	-0.159293375	0.053680934	0.852746148	0.767584987	0.947355673	0.003003196
AC008764.2	1.80E-07	-0.307974891	0.051956335	0.734933771	0.663778057	0.813717239	3.07E-09
AC022098.1	3.20E-07	-0.9832682	0.160076396	0.374086509	0.273347289	0.511952092	8.12E-10
AL450263.1	5.12E-08	-1.15840472	0.175882665	0.313986678	0.222433209	0.44322354	4.51E-11
AC105383.1	3.33E-15	-1.221388184	0.130613434	0.294820618	0.228233555	0.380834433	8.67E-21
TOB1-AS1	0	-1.726833183	0.158309456	0.177846727	0.130404514	0.2425488	1.06E-27
AC110285.1	9.99E-16	-0.41498604	0.044307428	0.660349499	0.605423537	0.720258519	7.53E-21
AL160006.1	0.002751494	-0.414520663	0.10503554	0.660656882	0.537736541	0.811675387	7.93E-05
AC016717.2	0	-1.178090548	0.157147869	0.307866033	0.226254521	0.41891536	6.54E-14
DCST1-AS1	7.62E-09	0.85847867	0.101063242	2.35956828	1.935563224	2.876456011	1.99E-17
AC009120.3	0.001339782	-0.501484945	0.128842983	0.605630663	0.470474955	0.779613233	9.93E-05
LINC01089	1.64E-10	-0.362071913	0.055164328	0.696232298	0.624882274	0.775729179	5.26E-11
AC005726.3	0.002353157	-0.375291889	0.096576541	0.687088696	0.5685998	0.830269156	0.000101929
PRKCZ-AS1	4.54E-14	-0.779966033	0.103125472	0.458421582	0.374528175	0.561106909	3.93E-14
AC002456.1	9.33E-15	0.371933814	0.035917621	1.450536972	1.351934553	1.556330891	3.96E-25
AL731571.1	0	-3.059609818	0.262422429	0.046905994	0.028044904	0.078451764	2.06E-31
AC091729.3	2.25E-05	0.318027483	0.046218523	1.374414034	1.255383174	1.504730968	5.95E-12
ITGB2-AS1	0.000954771	0.397268093	0.10551943	1.487754733	1.209798492	1.829572576	0.000166628
AC024560.3	2.22E-16	-1.041842457	0.112534009	0.352804056	0.282972641	0.439868328	2.08E-20
AL360181.2	1.72E-07	-0.591777715	0.117800166	0.553342724	0.439260873	0.697053138	5.07E-07
AP003355.2	0.000107869	-0.332277579	0.0927968	0.717288191	0.598005119	0.860364457	0.000342674
AC002310.1	0	-1.396886959	0.169429031	0.247365827	0.17746857	0.344792614	1.66E-16
LINC00900	0	1.208346193	0.099160756	3.34794322	2.756590755	4.066154464	3.70E-34
LINC02217	1.25E-07	-0.871681345	0.209823013	0.418247739	0.277224705	0.631008594	3.26E-05
AC093110.1	1.97E-05	-0.766493515	0.138638006	0.464639466	0.354084741	0.609712334	3.23E-08
WDFY3-AS2	0	-0.736668747	0.070361495	0.478705953	0.417039331	0.549491073	1.19E-25
AC034236.2	1.12E-08	-0.840771108	0.129608152	0.431377757	0.334607051	0.556135228	8.75E-11
AC140912.1	0	-1.195424554	0.127357515	0.302575467	0.235736483	0.388365485	6.21E-21
AC107375.1	1.11E-16	-0.686251406	0.068963252	0.503459803	0.43980805	0.576323632	2.50E-23
AL031658.2	2.22E-16	-0.930673271	0.145769896	0.394288158	0.296301721	0.524678532	1.72E-10
AC090559.1	0.001231392	0.177047231	0.049869882	1.19368747	1.082533424	1.316254764	0.000384963
AP000439.3	0.008937041	-0.357418224	0.110318567	0.699479897	0.563471433	0.868317536	0.001195827
MIR9-3HG	0	-0.251007813	0.021417498	0.778016293	0.746033078	0.811370661	1.01E-31
PVT1	0	1.141747005	0.089201025	3.132235618	2.629822119	3.730632539	1.65E-37
OTUD6B-AS1	0	-0.80485938	0.071920554	0.4471508	0.388360567	0.514840732	4.52E-29
KMT2E-AS1	2.97E-05	0.191875284	0.03719486	1.211519412	1.12634142	1.30313887	2.49E-07
AC091563.1	2.66E-09	-0.642593511	0.085393555	0.525926657	0.444875059	0.621745012	5.27E-14
LINC02587	0	0.091196972	0.009161644	1.095484763	1.07598926	1.1153335	2.42E-23
AC110285.2	7.59E-08	-0.157727994	0.031850336	0.854082066	0.802395616	0.909097907	7.34E-07
AL159169.2	8.88E-16	-1.125785366	0.126008542	0.324397596	0.253407207	0.415275484	4.10E-19
AC021683.1	5.28E-05	-0.371453922	0.113483444	0.689730787	0.552182106	0.861542874	0.001063375
MIR124-2HG	1.09E-14	-0.73521135	0.085945039	0.479404126	0.405084119	0.567359482	1.18E-17
AC021739.5	0	-0.780528285	0.08350163	0.458163906	0.388995123	0.539631868	8.98E-21
Z69706.1	1.65E-10	-0.816654362	0.116158196	0.441907647	0.351930965	0.554888281	2.06E-12
CARD8-AS1	0	0.532826023	0.050766617	1.703740321	1.542377846	1.881984424	9.05E-26
AL355075.2	3.43E-06	-0.424205492	0.106968634	0.654289417	0.530539873	0.806903803	7.32E-05
AL121760.1	1.02E-08	-0.434501446	0.076166725	0.647587444	0.557782887	0.751850778	1.17E-08
AC107398.3	7.77E-14	-0.303065727	0.038467553	0.738550552	0.684914857	0.796386459	3.31E-15
TTC28-AS1	0	-1.38382782	0.122781292	0.250617396	0.197015134	0.318803323	1.83E-29
AC093458.1	0	-0.987053772	0.107033755	0.372673055	0.302148676	0.459658495	2.92E-20
AC124312.3	0.002068183	-0.539472677	0.145484655	0.58305563	0.438402711	0.775437422	0.000208814
CISTR	9.99E-16	-0.978488059	0.138362898	0.375878976	0.286598111	0.492972562	1.53E-12
AC020916.1	9.22E-09	0.229642973	0.029594416	1.258150736	1.18724914	1.33328652	8.51E-15
SLC9A3-AS1	1.12E-07	-0.281351206	0.045248229	0.754763212	0.690709393	0.824757144	5.04E-10
AC008610.1	6.03E-12	-0.541171973	0.073957024	0.582065687	0.503523409	0.672859411	2.53E-13
AL513534.1	0	-1.373936371	0.115286734	0.253108667	0.201917876	0.31727749	9.59E-33
AL158212.3	0	-1.073880893	0.080260784	0.341679918	0.291945208	0.399887249	7.93E-41
AC015908.3	0	1.081918819	0.084257337	2.950335284	2.501217149	3.480096996	9.71E-38
ACAP2-IT1	3.13E-14	-1.200836352	0.180730274	0.300942413	0.211176462	0.428865674	3.05E-11
AL118558.4	0	-1.537802498	0.145796757	0.214852722	0.161450144	0.285919177	5.21E-26
AC092171.4	0.000122501	-0.511900978	0.103397267	0.599355135	0.489409412	0.734000141	7.39E-07
AC009041.2	0	-0.046695689	0.005102785	0.954377781	0.94488036	0.963970665	5.64E-20
AL109741.1	1.14E-13	-0.433758431	0.068016811	0.64806879	0.567185465	0.74048646	1.80E-10
AL354733.3	1.98E-07	-0.508711678	0.092304077	0.601269709	0.501764524	0.720507819	3.56E-08
AF131215.5	3.27E-13	-0.515642661	0.064117828	0.597116728	0.526601441	0.67707446	8.83E-16
ZNF32-AS1	0	-1.678363689	0.165995641	0.186679192	0.134834232	0.258458999	4.94E-24
AC004067.1	0	0.93789229	0.076329175	2.554591402	2.199631522	2.96683202	1.06E-34
AC009118.3	9.10E-12	-0.885787447	0.101299122	0.412389311	0.33812823	0.502959909	2.24E-18
LINC01521	0	-1.049373915	0.105867648	0.350156908	0.284543058	0.430900903	3.69E-23
