# Supplementary material for: M7G-related LncRNAs: A comprehensive analysis of the prognosis and immunity in glioma
Source: Front Genet. 2022 Nov 16;13:961278. doi: 10.3389/fgene.2022.961278 (PMC9708876; doi:10.3389/fgene.2022.961278)
Supplement: Supplementary file 5 [file Table1.XLSX]

## Sheet: Sheet1
m7G-related genes
METTL1、WDR4、NSUN2、DCP2、DCPS、NUDT10、NUDT11、NUDT16、NUDT3、NUDT4、NUDT4B、AGO2、CYFIP1、EIF4E、EIF4E1B、EIF4E2、EIF4E3、GEMIN5、LARP1、NCBP1、NCBP2、NCBP3、EIF3D、EIF4A1、EIF4G3、IFIT5、LSM1、NCBP2L、SNUPN
